# Supplementary material for: Vulnerability of short-term memory in a mouse model of Alzheimer’s disease
Source: Nat Commun. 2026 Feb 19;17:2927. doi: 10.1038/s41467-026-69619-2 (PMC13031843; doi:10.1038/s41467-026-69619-2)
Supplement: Supplementary file 4 — Source Data [file 41467_2026_69619_MOESM4_ESM.xlsx]

## Sheet: Figure 1b
Session num.	Control mice correct rate		Session num.	APP-KI mice correct rate
1	0.6891		1	0.754
2	0.6613		2	0.9127
3	0.621		3	0.8492
4	0.648		4	0.7937
5	0.7177		5	0.8889
6	0.752		6	0.9444
7	0.848		7	0.8016
8	0.7143		8	0.9206
9	0.8651		9	0.9286
10	0.627		10	0.6581
11	0.9127		11	0.6911
12	0.881		12	0.6746
13	0.8413		13	0.7381
14	0.8651		14	0.8175
15	0.8413		15	0.8095
16	0.9127		16	0.8175
17	0.712		17	0.7857
18	0.68		18	0.8547
19	0.6387		19	0.8559
20	0.6746		20	0.9333
21	0.8293		21	0.8218
22	0.9268		22	0.6032
23	0.9274		23	0.7381
24	0.8519		24	0.754
25	0.8571		25	0.8455
26	0.8968		26	0.6825
27	0.9048		27	0.4841
28	0.8333		28	0.52
29	0.6429		29	0.68
30	0.6429		30	0.68
31	0.6349		31	0.5952
32	0.7063		32	0.6667
			33	0.6098
			34	0.6036
			35	0.6838
			36	0.5794
			37	0.6508
			38	0.7479
			39	0.8833
			40	0.8319

## Sheet: Figure 1d
Examples of task-related neural activity during correct trials for two trial types across cortical regions in an APP-KI mouse
ALM cell 1
		Time frame
	Trial num.	1	2	3	4	5	6	7	8	9	10	11	12	13	14	15	16	17	18	19	20	21	22	23	24	25	26	27	28	29	30	31	32	33	34	35	36	37	38	39	40	41	42	43	44	45	46	47	48
Left trial type	1	-0.24552	-0.24552	-0.24552	-0.24552	-0.24552	0.522025	2.58996	2.58996	1.82241	-0.24552	-0.24552	-0.24552	-0.24552	-0.24552	-0.24552	-0.24552	-0.24552	-0.24552	-0.24552	-0.24552	-0.24552	-0.24552	-0.212941	-0.212941	-0.212941	-0.0469402	-0.0469402	-0.0469402	-0.24552	-0.24552	-0.24552	-0.24552	0.793485	0.793485	0.793485	-0.24552	-0.24552	-0.24552	-0.24552	-0.24552	-0.24552	-0.24552	-0.24552	-0.24552	-0.24552	-0.24552	-0.24552	-0.24552
	2	-0.24552	-0.198765	-0.198765	0.379367	0.379367	0.379367	-0.24552	-0.24552	-0.24552	-0.24552	-0.0253391	0.0508461	0.0508461	-0.169335	-0.24552	-0.24552	-0.24552	-0.24552	-0.24552	-0.24552	-0.113087	-0.113087	-0.113087	-0.24552	-0.24552	-0.24552	-0.24552	-0.24552	-0.24552	-0.24552	-0.24552	-0.24552	-0.24552	-0.24552	-0.24552	-0.24552	0.291687	0.291687	0.291687	-0.24552	-0.24552	-0.24552	-0.107095	-0.0681419	-0.0681419	-0.206566	-0.24552	-0.24552
	3	-0.24552	-0.24552	1.0815	1.0815	1.0815	-0.24552	-0.24552	-0.24552	-0.24552	-0.24552	-0.24552	-0.24552	-0.24552	-0.24552	-0.24552	-0.24552	-0.24552	-0.24552	-0.24552	-0.24552	-0.0903372	0.290407	0.421659	0.266476	-0.114268	-0.24552	-0.24552	-0.24552	-0.24552	-0.24552	-0.24552	-0.24552	-0.24552	-0.24552	-0.24552	-0.24552	-0.121525	-0.121525	-0.121525	-0.24552	-0.24552	-0.24552	-0.24552	0.0180111	0.314189	1.26007	1.0077	1.02834
	4	-0.24552	-0.0977354	-0.0977354	-0.24552	-0.189232	-0.189232	-0.189232	-0.24552	-0.24552	-0.24552	-0.24552	-0.24552	-0.24552	-0.24552	-0.24552	0.163904	0.163904	0.163904	-0.24552	-0.24552	-0.24552	-0.24552	-0.24552	-0.24552	-0.24552	-0.24552	-0.24552	-0.24552	-0.24552	-0.24552	-0.24552	-0.24552	-0.24552	-0.152799	-0.152799	-0.152799	0.31026	0.31026	0.31026	-0.24552	-0.24552	-0.24552	-0.24552	-0.24552	-0.24552	-0.24552	-0.24552	-0.24552
	5	-0.24552	-0.0798284	-0.0798284	-0.0798284	-0.24552	-0.24552	-0.213622	-0.213622	-0.213622	-0.24552	-0.24552	-0.24552	-0.24552	-0.24552	-0.24552	-0.24552	-0.24552	-0.0189524	-0.0189524	-0.0189524	-0.24552	-0.24552	-0.24552	-0.24552	-0.24552	-0.24552	-0.24552	-0.24552	-0.24552	-0.0837329	-0.0837329	-0.0837329	-0.24552	-0.24552	-0.24552	-0.24552	-0.24552	-0.24552	-0.24552	-0.24552	-0.24552	-0.150061	-0.150061	-0.0567512	-0.152211	-0.152211	-0.24552	-0.0768894
	6	-0.24552	-0.24552	-0.24552	-0.24552	-0.24552	-0.24552	-0.24552	-0.24552	-0.24552	-0.124821	0.19912	0.19912	0.0784211	-0.24552	-0.24552	-0.24552	-0.24552	-0.24552	-0.24552	-0.24552	0.260602	0.260602	0.260602	-0.24552	-0.24552	-0.24552	-0.24552	0.303083	0.303083	0.303083	-0.24552	-0.24552	0.240045	0.240045	0.240045	-0.24552	-0.24552	-0.24552	-0.24552	-0.24552	-0.24552	-0.24552	-0.24552	-0.24552	-0.24552	-0.24552	-0.24552	-0.24552
	7	-0.0741335	-0.188391	-0.24552	-0.0840344	-0.0840344	-0.0840344	-0.24552	-0.24552	-0.24552	0.313338	0.313338	0.568947	0.0100895	0.0100895	-0.24552	-0.24552	-0.24552	-0.0011633	-0.0011633	-0.0011633	-0.188855	-0.188855	-0.188855	-0.24552	-0.24552	-0.24552	-0.233432	-0.233432	-0.233432	0.707587	0.707587	0.707587	-0.24552	-0.24552	-0.24552	-0.24552	-0.24552	-0.24552	-0.24552	-0.24552	-0.24552	-0.24552	-0.24552	-0.24552	-0.24552	-0.24552	-0.24552	0.0424122
	8	-0.24552	-0.24552	0.205754	0.205754	0.205754	-0.24552	-0.24552	-0.24552	-0.24552	0.163327	0.163327	0.163327	-0.24552	-0.107958	-0.107958	-0.107958	-0.24552	-0.24552	-0.24552	0.120279	0.120279	0.120279	-0.232683	-0.232683	-0.232683	-0.24552	-0.24552	-0.24552	-0.24552	-0.24552	-0.24552	-0.24552	-0.24552	-0.24552	-0.24552	-0.24552	-0.24552	-0.24552	-0.24552	-0.24552	0.0374211	0.0374211	0.0374211	0.775968	0.775968	0.775968	-0.24552	-0.24552
	9	0.949026	0.247807	-0.150375	0.2649	0.232908	0.232908	-0.167742	-0.230894	-0.230894	0.160124	0.719651	0.789235	0.498413	-0.0611143	-0.130698	-0.24552	-0.24552	-0.24552	-0.24552	-0.24552	-0.24552	-0.24552	-0.215569	-0.215569	-0.215569	0.0214518	0.0214518	0.165598	-0.101374	-0.101374	-0.24552	-0.24552	-0.24552	-0.24552	-0.24552	-0.24552	-0.24552	-0.24552	-0.24552	-0.24552	0.0109038	0.0109038	0.0109038	-0.24552	-0.24552	-0.24552	-0.24552	-0.24552
	10	-0.24552	-0.24552	-0.24552	-0.24552	-0.24552	-0.0793021	0.71801	0.71801	0.551792	-0.24552	-0.24552	-0.24552	-0.161554	-0.161554	-0.161554	0.0757367	0.0757367	0.0757367	-0.24552	-0.24552	-0.24552	0.299967	0.299967	0.299967	-0.24552	-0.24552	-0.24552	-0.24552	-0.24552	-0.24552	-0.24552	-0.24552	-0.24552	-0.24552	-0.24552	0.55704	2.02344	2.02344	1.4703	0.00389801	0.00389801	-0.24552	-0.24552	-0.24552	-0.24552	-0.24552	-0.24552	-0.24552
	11	-0.24552	-0.24552	-0.24552	0.0722891	0.0722891	0.0722891	-0.24552	-0.24552	-0.24552	-0.24552	-0.24552	-0.24552	-0.24552	-0.24552	0.129246	0.621378	0.621379	0.246612	-0.24552	-0.24552	-0.24552	-0.24552	-0.24552	-0.24552	-0.24552	-0.24552	-0.24552	-0.24552	-0.215287	-0.215287	-0.143097	-0.17333	-0.17333	0.230927	0.230927	0.230927	-0.24552	-0.24552	-0.24552	-0.24552	-0.24552	-0.24552	-0.18854	-0.18854	-0.18854	0.103896	0.103896	0.103896
	12	-0.24552	-0.24552	-0.24552	-0.24552	-0.24552	-0.24552	-0.24552	-0.24552	-0.24552	-0.24552	-0.0997087	-0.0997087	-0.0997087	0.172374	0.172374	0.172374	-0.24552	-0.24552	-0.24552	0.0603064	0.0603064	0.0603064	-0.24552	-0.24552	-0.24552	-0.24552	-0.24552	-0.24552	-0.24552	-0.24552	0.121815	0.121815	0.121815	-0.24552	-0.24552	-0.24552	-0.24552	-0.24552	-0.24552	-0.24552	-0.24552	-0.24552	-0.24552	-0.24552	-0.24552	-0.24552	-0.24552	-0.24552
	13	0.294282	-0.065586	-0.24552	-0.24552	-0.24552	0.125232	0.40299	0.40299	0.0322385	0.101792	0.101792	0.101792	-0.24552	0.376954	0.376954	0.376954	-0.24552	-0.24552	-0.24552	-0.24552	-0.24552	-0.24552	-0.24552	-0.24552	-0.24552	-0.24552	-0.24552	-0.24552	-0.24552	-0.24552	0.268318	0.270369	0.270369	-0.243468	-0.143963	-0.143963	-0.143963	-0.24552	-0.24552	0.192943	0.192943	0.192943	-0.24552	-0.24552	-0.24552	-0.107984	-0.107984	-0.107984
	14	-0.24552	-0.24552	-0.24552	0.164035	0.614922	0.668987	0.31064	-0.140246	-0.194312	-0.24552	-0.24552	-0.24552	-0.24552	-0.24552	-0.24552	-0.24552	-0.0983772	-0.0983772	0.0556359	-0.0915067	-0.0915067	-0.24552	-0.24552	-0.24552	-0.24552	-0.24552	-0.110165	-0.110165	-0.110165	-0.24552	-0.239907	-0.239907	-0.239907	-0.24552	-0.24552	-0.24552	-0.24552	-0.24552	-0.24552	0.510764	0.510764	0.510764	-0.24552	-0.24552	-0.24552	-0.24552	-0.24552	-0.24552
	15	-0.24552	-0.192184	-0.192184	-0.24552	-0.24552	-0.24552	-0.24552	-0.24552	-0.24552	-0.24552	0.388317	0.388317	0.388317	-0.24552	-0.24552	-0.24552	-0.24552	-0.24552	-0.24552	-0.24552	-0.24552	-0.24552	-0.24552	-0.24552	-0.24552	-0.24552	-0.24552	-0.160135	-0.160135	-0.160135	-0.24552	-0.232496	-0.232496	-0.232496	-0.24552	-0.24552	-0.0441095	-0.0441095	-0.0441095	-0.231371	-0.231371	-0.231371	-0.24552	-0.24552	0.0527593	0.0527593	0.0527593	-0.24552
	16	-0.24552	-0.24552	0.383948	0.589925	0.589925	-0.0395425	-0.24552	-0.24552	-0.24552	-0.24552	-0.24552	0.0384337	0.0384337	0.0384337	-0.24552	-0.24552	-0.16186	-0.16186	-0.16186	-0.24552	0.39554	0.39554	0.750209	0.109149	0.109149	0.266379	0.403889	0.403889	-0.10801	-0.24552	-0.24552	-0.24552	-0.24552	-0.24552	-0.103757	-0.103757	-0.103757	-0.24552	-0.24552	-0.24552	0.163133	0.859781	0.996408	0.723998	0.02735	-0.109277	-0.24552	-0.24552
	17	-0.24552	-0.134783	-0.134783	-0.24552	-0.24552	-0.24552	-0.24552	-0.24552	-0.24552	-0.24552	-0.24552	-0.24552	-0.118676	-0.118676	-0.118676	-0.24552	0.124929	0.124929	0.124929	-0.24552	-0.24552	-0.24552	-0.24552	-0.24552	-0.24552	0.0187207	0.0187207	0.0187207	-0.24552	-0.24552	-0.24552	-0.24552	-0.24552	-0.24552	-0.24552	-0.24552	-0.24552	-0.150909	0.362551	1.19537	1.10076	0.5873	-0.24552	-0.24552	-0.24552	-0.24552	0.125946	0.893997
	18	1.19488	0.234613	-0.24552	-0.24552	-0.24552	-0.24552	-0.24552	-0.24552	-0.24552	-0.24552	-0.24552	-0.24552	-0.24552	-0.24552	-0.24552	-0.24552	-0.24552	-0.24552	-0.24552	-0.24552	0.0596435	0.0635413	0.0635413	-0.241622	-0.24552	-0.24552	-0.24552	-0.24552	-0.24552	-0.24552	-0.24552	-0.24552	-0.24552	0.469559	0.599635	0.599635	-0.115444	-0.24552	-0.24552	-0.24552	-0.24552	-0.24552	0.049898	0.049898	0.049898	-0.24552	-0.145258	-0.145258
	19	2.56862	3.08923	2.15118	0.117233	-0.24552	-0.24552	-0.24552	-0.24552	-0.24552	-0.24552	-0.24552	-0.24552	-0.24552	-0.24552	-0.24552	-0.24552	-0.24552	-0.24552	-0.24552	-0.24552	-0.24552	-0.24552	-0.24552	-0.24552	-0.194142	-0.194142	-0.0917715	-0.143149	-0.143149	-0.234089	-0.234089	-0.234089	-0.24552	-0.24552	-0.24552	-0.24552	-0.24552	-0.24552	-0.24552	-0.24552	-0.24552	-0.24552	-0.125626	-0.125626	-0.125626	-0.24552	-0.24552	-0.192402
	20	-0.24552	-0.24552	-0.24552	-0.24552	-0.24552	-0.24552	-0.24552	-0.24552	-0.24552	-0.24552	-0.24552	-0.24552	-0.24552	-0.24552	-0.24552	-0.24552	-0.24552	-0.24552	-0.202574	-0.202574	0.359161	0.316215	0.316215	-0.24552	-0.24552	-0.24552	-0.24552	-0.24552	-0.24552	0.309356	0.438599	0.438599	-0.116276	-0.24552	-0.24552	-0.24552	-0.24552	-0.24552	-0.24552	-0.24552	-0.24552	0.40993	0.40993	0.40993	-0.24552	-0.24552	-0.24552	-0.24552
	21	-0.24552	0.132423	0.132423	0.132423	-0.24552	-0.113181	-0.113181	-0.00681135	0.43247	0.43247	0.3261	-0.24552	-0.24552	-0.24552	-0.24552	-0.24552	-0.24552	-0.24552	-0.24552	-0.24552	-0.24552	-0.24552	-0.24552	-0.24552	-0.24552	-0.0343353	-0.0343353	-0.0343353	-0.24552	-0.24552	-0.24552	0.0390496	0.0390496	0.0390496	-0.24552	-0.24552	-0.24552	-0.24552	-0.24552	-0.24552	-0.24552	-0.24552	-0.24552	-0.24552	-0.24552	-0.24552	-0.0944458	-0.0944458
	22	-0.24552	-0.24552	-0.24552	-0.24552	-0.24552	-0.24552	-0.24552	0.274579	0.274579	0.274579	-0.24552	-0.24552	-0.24552	-0.24552	-0.24552	0.852023	1.01995	1.01995	-0.077594	-0.24552	-0.24552	-0.24552	-0.24552	-0.24552	-0.24552	-0.24552	-0.24552	-0.24552	-0.24552	-0.24552	-0.24552	0.109302	0.109302	0.109302	-0.24552	-0.24552	-0.24552	-0.24552	-0.24552	-0.24552	-0.24552	-0.24552	-0.24552	-0.24552	-0.24552	-0.24552	-0.24552	-0.24552
	23	0.581379	0.256453	-0.0191797	-0.24552	-0.24552	-0.24552	-0.24552	-0.24552	-0.151773	-0.151773	-0.151773	0.0372742	0.141268	0.25205	0.0897695	0.219493	0.108711	-0.0118026	-0.24552	-0.24552	-0.24552	-0.24552	-0.24552	-0.24552	-0.24552	-0.24552	-0.24552	-0.24552	-0.24552	-0.24552	0.456926	0.456926	0.456926	-0.24552	0.328552	0.328552	0.328552	-0.24552	-0.24552	-0.24552	-0.24552	-0.24552	-0.24552	-0.24552	-0.24552	-0.24552	-0.24552	-0.24552
	24	-0.24552	-0.00822398	0.0330899	-0.204206	-0.204206	-0.24552	-0.24552	-0.24552	-0.24552	-0.24552	-0.24552	0.405861	0.405861	0.742758	0.0913772	0.0913772	-0.24552	-0.24552	-0.24552	-0.24552	-0.24552	-0.24552	0.3002	0.3002	0.3002	-0.24552	-0.24552	-0.24552	-0.24552	-0.24552	-0.0226786	-0.0226786	0.147145	-0.0756966	-0.0756966	-0.24552	-0.24552	-0.24552	-0.24552	0.0153871	0.0153871	0.180246	-0.0806615	-0.0806615	-0.16553	-0.16553	-0.16553	-0.24552
	25	-0.24552	-0.24552	-0.209348	-0.209348	-0.14858	-0.184752	0.252379	0.191611	0.191611	0.0264246	0.217989	0.217989	-0.0539559	-0.24552	-0.24552	-0.24552	-0.24552	-0.0885108	-0.0885108	-0.0885108	-0.24552	-0.24552	-0.24552	0.268661	0.268661	0.268661	-0.00220269	-0.00220269	0.410185	0.166868	0.166868	-0.160872	-0.160872	0.0569282	-0.0277198	-0.0277198	-0.0738972	-0.0738972	-0.0738972	-0.24552	-0.24552	-0.24552	-0.131104	-0.131104	-0.131104	-0.24552	-0.24552	-0.132602
	26	-0.24552	-0.168199	-0.168199	-0.24552	-0.24552	-0.24552	-0.0135175	-0.0135175	-0.0135175	-0.24552	-0.24552	-0.24552	-0.24552	-0.24552	-0.24552	-0.24552	-0.24552	-0.24552	-0.24552	-0.24552	-0.24552	-0.24552	-0.24552	-0.24552	-0.24552	-0.24552	0.271808	0.271808	0.271808	-0.24552	-0.24552	-0.24552	-0.111289	-0.111289	-0.111289	-0.24552	-0.24552	-0.163091	0.0815213	0.0815213	-0.000907153	-0.24552	-0.24552	-0.24552	-0.24552	-0.24552	-0.24552	-0.24552
	27	-0.24552	-0.24552	-0.24552	-0.0841854	0.169396	0.169396	0.00806192	-0.24552	-0.24552	-0.24552	-0.24552	-0.24552	-0.24552	-0.24552	-0.24552	-0.24552	-0.24552	-0.24552	-0.207168	-0.207168	-0.0737389	-0.112091	-0.112091	-0.24552	-0.24552	-0.24552	-0.24552	-0.24552	-0.24552	-0.24552	-0.24552	-0.24552	-0.24552	-0.24552	-0.24552	-0.24552	0.265706	0.265706	0.265706	-0.24552	-0.24552	-0.24552	-0.24552	-0.24552	-0.24552	-0.24552	-0.24552	-0.24552
	28	-0.24552	-0.24552	0.266187	0.266187	0.266187	-0.24552	-0.24552	-0.24552	-0.24552	-0.24552	-0.24552	-0.24552	0.178974	0.178974	0.178974	-0.24552	-0.24552	-0.24552	-0.24552	0.327038	0.327038	0.327038	-0.24552	-0.24552	-0.24552	-0.24552	-0.24552	-0.24552	-0.24552	0.198962	0.198962	0.395213	-0.0492689	-0.0492689	-0.24552	-0.24552	-0.24552	-0.24552	-0.24552	-0.24552	-0.24552	-0.24552	-0.24552	-0.24552	-0.24552	-0.24552	-0.24552	-0.24552
	29	-0.24552	-0.24552	-0.163713	-0.109319	-0.109319	-0.191126	-0.24552	-0.24552	-0.24552	-0.24552	-0.24552	-0.24552	-0.24552	-0.24552	-0.24552	-0.24552	-0.24552	-0.18385	-0.18385	-0.18385	-0.24552	-0.24552	-0.24552	-0.24552	-0.24552	-0.24552	-0.24552	-0.24552	-0.24552	-0.24552	-0.24552	-0.24552	0.233467	0.233467	0.233467	-0.24552	-0.24552	-0.24552	-0.24552	-0.24552	-0.24552	-0.24552	-0.24552	-0.24552	-0.24552	-0.24552	-0.24552	-0.24552
	30	-0.093731	-0.194924	-0.24552	-0.24552	-0.24552	-0.24552	-0.24552	-0.24552	-0.24552	-0.24552	-0.24552	-0.24552	-0.24552	-0.24552	-0.102716	0.104866	0.104866	-0.0379375	-0.24552	-0.24552	-0.17152	-0.099254	-0.099254	-0.173254	-0.24552	-0.24552	-0.24552	-0.203368	-0.203368	-0.203368	0.103387	0.103387	1.03729	0.688382	0.688382	-0.24552	-0.24552	-0.24552	-0.24552	-0.24552	-0.24552	-0.24552	-0.24552	-0.24552	-0.24552	0.319201	0.319201	0.319201
	31	-0.24552	-0.24552	-0.24552	-0.24552	0.0967989	0.34833	0.34833	0.00601089	-0.24552	-0.24552	-0.24552	-0.24552	-0.24552	-0.24552	-0.0918426	0.373033	0.373033	0.219355	-0.24552	-0.24552	-0.24552	-0.24552	-0.24552	-0.24552	0.113956	0.113956	0.113956	-0.24552	-0.24552	-0.24552	-0.24552	-0.0900699	-0.0900699	-0.0900699	-0.24552	-0.24552	-0.24552	-0.24552	-0.24552	-0.24552	-0.24552	-0.24552	-0.0159386	-0.0159386	-0.0159386	-0.24552	-0.24552	-0.24552
	32	-0.24552	-0.24552	-0.24552	-0.24552	-0.24552	-0.24552	-0.24552	-0.24552	-0.24552	-0.24552	-0.24552	-0.24552	-0.24552	-0.24552	0.357046	0.357046	0.357046	-0.24552	-0.24552	-0.24552	-0.24552	-0.24552	-0.24552	-0.24552	-0.24552	-0.24552	-0.17228	-0.17228	-0.17228	-0.24552	-0.24552	-0.124484	-0.02687	-0.02687	-0.147906	-0.24552	-0.24552	0.224043	0.224043	0.224043	-0.24552	-0.24552	-0.24552	-0.24552	-0.24552	-0.24552	-0.24552	-0.24552
	33	-0.24552	-0.24552	-0.24552	-0.0198944	-0.0198944	-0.0198944	-0.24552	-0.24552	-0.24552	-0.24552	-0.24552	-0.24552	-0.24552	-0.24552	-0.112913	0.459627	0.459627	0.463269	-0.109271	-0.109271	-0.24552	0.0688688	0.0688688	0.0688688	-0.24552	-0.24552	-0.24552	-0.24552	-0.24552	-0.24552	-0.24552	-0.24552	0.115115	0.115115	0.115115	-0.24552	-0.24552	-0.24552	-0.24552	-0.24552	-0.24552	-0.24552	-0.24552	-0.24552	-0.241804	-0.241804	0.13448	0.130764
	34	-0.24552	-0.24552	-0.196469	-0.196469	-0.196469	-0.195132	-0.195132	-0.195132	-0.24552	-0.24552	-0.24552	-0.24552	-0.24552	-0.24552	-0.24552	-0.173559	-0.173559	-0.0562751	-0.128236	-0.128236	-0.24552	-0.24552	-0.24552	-0.24552	-0.24552	-0.24552	-0.14756	-0.147561	-0.147561	-0.24552	-0.24552	-0.24552	0.224331	0.254099	0.254099	-0.215752	-0.148729	-0.148729	-0.148729	-0.24552	-0.24552	-0.24552	-0.24552	-0.24552	-0.24552	-0.24552	-0.169853	-0.169853
	35	-0.24552	-0.221421	-0.221421	-0.221421	-0.24552	-0.24552	-0.24552	-0.24552	-0.0163245	-0.0163245	-0.0163245	-0.24552	-0.24552	-0.220414	-0.220414	-0.220414	-0.24552	-0.24552	-0.24552	-0.195801	-0.195801	-0.07932	-0.129039	-0.129039	-0.0922456	-0.0922456	-0.0922456	-0.24552	-0.24552	0.647916	0.647916	0.647916	-0.24552	-0.24552	-0.24552	-0.24552	-0.24552	-0.24552	-0.24552	-0.24552	-0.24552	-0.195933	-0.195933	-0.195933	-0.22738	-0.22738	-0.22738	0.233833
	36	-0.24552	-0.24552	-0.24552	-0.24552	-0.24552	-0.24552	-0.0735103	-0.0735103	-0.0735103	-0.24552	-0.24552	-0.24552	-0.24552	-0.24552	-0.24552	-0.0263519	-0.0263519	-0.0263519	-0.24552	-0.24552	-0.24552	-0.0192753	0.131072	0.131072	0.116885	-0.0334623	-0.0334623	-0.24552	-0.24552	-0.24552	-0.24552	-0.24552	-0.24552	0.285226	0.285226	0.285226	-0.24552	-0.24552	-0.24552	-0.24552	-0.24552	-0.24552	-0.24552	-0.0967797	-0.0967797	-0.0967797	-0.24552	-0.24552
	37	-0.24552	-0.105171	-0.105171	-0.105171	-0.00253645	0.0989367	0.0989367	-0.144047	-0.24552	-0.24552	-0.0903962	-0.0903962	-0.0903962	-0.24552	-0.24552	-0.24552	-0.24552	0.188385	0.188385	0.188385	-0.176608	-0.176608	-0.176608	-0.24394	-0.24394	-0.24394	-0.24552	-0.24552	-0.24552	-0.24552	-0.24552	-0.24552	-0.24552	-0.24552	0.104659	0.104659	0.104659	-0.24552	-0.24552	-0.24552	-0.24552	-0.24552	-0.24552	0.128176	0.128176	0.128176	-0.24552	-0.141607
	38	-0.24552	-0.24552	-0.24552	-0.24552	-0.24552	-0.24552	-0.24552	0.0662638	0.0662638	0.0662638	-0.0484046	-0.0484046	0.135699	-0.0614161	-0.0525369	-0.236641	-0.236641	-0.24552	-0.24552	-0.222976	-0.222976	-0.222976	-0.24552	-0.24552	-0.24552	-0.24552	-0.24552	-0.24552	-0.0350565	-0.0350565	-0.0350565	-0.24552	-0.24552	-0.24552	-0.24552	-0.24552	-0.24552	-0.155054	0.0700989	0.0700989	0.0783422	-0.146811	-0.146811	0.0217604	0.0217604	0.0217604	-0.24552	-0.24552
	39	-0.24552	-0.24552	-0.24552	-0.24552	0.49021	0.49021	0.49021	-0.24552	-0.24552	-0.24552	-0.24552	-0.24552	-0.24552	-0.24552	-0.24552	-0.24552	-0.24552	-0.24552	-0.24552	0.0264751	0.0264751	0.228102	-0.0438925	-0.0438925	-0.24552	-0.24552	-0.24552	-0.24552	-0.24552	-0.24552	-0.24552	-0.197749	-0.197749	-0.197749	-0.24552	-0.24552	-0.24552	-0.20631	-0.20631	-0.20631	-0.24552	-0.24552	-0.24552	-0.134053	-0.134053	-0.0793484	-0.190815	-0.190815
	40	-0.24552	-0.064179	-0.064179	-0.24552	-0.24552	-0.24552	-0.24552	-0.24552	-0.24552	-0.24552	-0.24552	-0.24552	-0.24552	-0.24552	-0.24552	-0.24552	-0.24552	-0.24552	-0.24552	-0.24552	-0.24552	-0.24552	-0.24552	-0.24552	-0.24552	-0.24552	-0.24552	-0.24552	0.175966	0.175966	0.175966	-0.24552	-0.24552	-0.0567789	-0.0567789	-0.0567789	-0.0577742	-0.0577742	0.0651212	-0.122624	-0.122624	-0.24552	-0.24552	-0.24552	-0.24552	-0.24552	-0.24552	-0.24552
	41	1.01327	0.174078	-0.24552	-0.24552	-0.24552	-0.24552	-0.24552	-0.24552	-0.24552	-0.24552	-0.24552	-0.24552	-0.24552	-0.24552	0.177712	0.177712	0.177712	-0.24552	-0.24552	-0.24552	-0.24552	-0.24552	-0.18664	0.403654	0.403654	0.344775	-0.24552	-0.24552	-0.24552	-0.24552	-0.24552	-0.24552	-0.24552	-0.24552	-0.24552	-0.0670617	-0.0670617	0.221945	0.0434872	0.0434872	-0.24552	-0.24552	-0.24552	-0.200308	-0.200308	-0.200308	-0.24552	-0.24552
	42	-0.24552	-0.24552	-0.24552	-0.24552	-0.24552	-0.24552	-0.160248	-0.160248	-0.160248	-0.0637526	1.03975	1.03975	0.857982	-0.24552	-0.24552	-0.24552	-0.24552	-0.24552	-0.24552	-0.24552	-0.24552	-0.24552	0.0267352	0.0267352	0.0267352	-0.24552	-0.24552	-0.24552	-0.24552	-0.24552	-0.24552	-0.24552	-0.24552	-0.24552	-0.24552	-0.24552	-0.24552	-0.24552	0.150526	0.47691	0.47691	0.107387	-0.218998	-0.182862	-0.209384	-0.209384	-0.24552	-0.24552
	43	0.309717	-0.0604408	-0.24552	-0.24552	-0.24552	-0.24552	-0.24552	0.238381	0.238381	0.238381	-0.24552	-0.24552	-0.24552	-0.24552	-0.24552	-0.24552	-0.24552	-0.24552	-0.24552	-0.24552	-0.24552	-0.24552	0.270208	0.270208	0.270208	-0.24552	-0.24552	-0.24552	-0.24552	-0.24552	-0.24552	-0.24552	-0.24552	-0.24552	-0.24552	-0.188975	-0.188975	-0.188975	-0.24552	-0.24552	-0.24552	0.45642	0.45642	0.45642	-0.24552	-0.24552	-0.24552	-0.24552
	44	-0.24552	0.221937	0.221937	0.221937	-0.24552	-0.24552	-0.24552	-0.24552	0.0212326	0.0212326	0.0212326	-0.24552	0.215388	0.215388	0.215388	-0.24552	-0.24552	-0.24552	-0.24552	-0.24552	-0.24552	-0.24552	0.267158	0.267158	0.267158	-0.24552	-0.24552	0.122676	0.122676	0.122676	-0.24552	-0.24552	-0.24552	0.13173	0.13173	0.13173	-0.186519	-0.186519	-0.186519	0.13984	0.13984	0.323909	-0.0614505	-0.0614505	-0.24552	-0.24552	-0.24552	-0.163084
	45	1.1592	0.404769	-0.0634714	-0.0634714	-0.24552	-0.24552	-0.24552	-0.24552	-0.24552	-0.145017	-0.145017	-0.145017	-0.24552	-0.24552	-0.24552	-0.24552	-0.24552	-0.24552	-0.24552	0.193191	0.193191	0.329796	-0.108916	-0.108916	-0.24552	-0.24552	-0.24552	-0.24552	-0.24552	0.063579	0.063579	0.063579	-0.24552	-0.24552	-0.24552	-0.24552	-0.24552	-0.09442	-0.09442	-0.09442	-0.14843	-0.14843	0.138116	0.0410266	0.134006	-0.152541	-0.152541	-0.24552
	46	-0.24552	-0.24552	-0.24552	-0.24552	-0.24552	-0.24552	-0.24552	-0.176319	0.350229	0.350229	0.281029	0.047266	0.461409	0.540525	0.247739	-0.166404	-0.12908	-0.12908	-0.12908	-0.24552	-0.199073	-0.199073	-0.199073	-0.24552	-0.24552	-0.24552	-0.24552	-0.24552	-0.24552	-0.24552	-0.221308	-0.221308	0.38081	0.356597	0.358667	-0.24345	-0.24345	-0.24552	-0.24552	-0.24552	-0.24552	-0.24552	0.00201748	0.426483	0.435218	0.327272	-0.0971943	-0.105928
	47	-0.24552	-0.24552	-0.24552	-0.24552	-0.24552	0.00907034	0.00907034	0.523999	0.269409	0.269409	-0.172377	-0.158309	-0.158309	-0.231452	0.63639	0.63639	0.63639	-0.24552	-0.24552	-0.24552	-0.24552	-0.24552	-0.24552	-0.238305	-0.238305	-0.00971897	-0.0169337	-0.0169337	0.327347	0.327347	0.327347	-0.24552	-0.010999	0.559088	0.559088	0.324567	-0.24552	-0.24552	-0.24552	-0.24552	-0.24552	-0.221904	-0.221904	-0.221904	-0.24552	-0.24552	-0.24552	-0.24552
	48	-0.24552	-0.24552	-0.215725	-0.215725	-0.215725	-0.24552	0.152547	0.152547	0.152547	-0.039225	-0.039225	-0.039225	-0.24552	-0.24552	-0.24552	-0.24552	-0.24552	-0.24552	-0.24552	-0.24552	-0.24552	-0.24552	-0.0418574	-0.0418574	0.0987582	-0.104904	0.0642091	0.163853	0.442451	0.273337	0.0330774	-0.24552	-0.24552	-0.24552	-0.24552	-0.24552	-0.24552	-0.24552	-0.24552	-0.24552	-0.24552	-0.24552	-0.24552	-0.24552	-0.24552	-0.0674613	-0.0674613	-0.0674613
	49	-0.24552	-0.24552	-0.24552	-0.24552	-0.24552	-0.24552	0.125861	0.125861	0.344375	-0.0270059	0.0386907	-0.179823	-0.179823	-0.24552	-0.24552	-0.24552	-0.24552	-0.24552	-0.24552	-0.24552	-0.24552	-0.24552	0.218098	0.218098	0.218098	-0.24552	-0.24552	-0.24552	0.154942	0.154942	0.154942	-0.24552	-0.24552	-0.24552	-0.24552	-0.24552	-0.24552	-0.24552	-0.000958174	-0.000958174	-0.000958174	-0.24552	-0.24552	-0.24552	-0.24552	-0.226722	-0.226722	-0.226722
	50	-0.21477	0.262051	0.251801	-0.24552	-0.24552	-0.24552	-0.24552	-0.24552	-0.24552	0.00666074	0.00666074	0.00666074	-0.24552	-0.24552	-0.24552	-0.24552	-0.24552	-0.24552	-0.24552	0.325227	0.584135	0.584135	0.0133883	-0.24552	-0.24552	-0.24552	-0.24552	-0.0945176	-0.0945176	-0.0945176	-0.099114	-0.099114	-0.039618	-0.186024	-0.186024	-0.24552	-0.24552	-0.24552	0.177016	0.177016	0.177016	-0.24552	-0.164643	-0.164643	-0.035292	-0.116168	-0.116168	-0.24552
	51	-0.24552	3.52347	6.26674	5.94245	4.90724	2.16397	2.16397	-0.24552	-0.24552	-0.24552	-0.24552	-0.24552	-0.24552	-0.24552	-0.24552	-0.24552	-0.138347	-0.138347	-0.0378586	-0.145031	-0.0276473	-0.0602163	-0.0602163	-0.1776	-0.24552	-0.24552	-0.24552	-0.24552	-0.24552	-0.24552	-0.24552	-0.232507	-0.232507	-0.232507	-0.24552	-0.24552	-0.24552	-0.24552	0.237506	0.240438	0.240438	-0.242589	-0.180193	-0.180193	-0.180193	-0.24552	-0.0226483	-0.0226483
	52	-0.24552	-0.24552	-0.24552	0.0460689	0.0460689	0.0460689	-0.0763449	-0.0763449	-0.0763449	-0.24552	-0.24552	-0.24552	-0.24552	-0.24552	-0.155627	-0.0667035	-0.0667035	-0.156597	-0.24552	-0.24552	-0.24552	-0.24552	-0.24552	-0.24552	-0.24552	-0.24552	-0.24552	-0.24552	-0.24552	-0.24552	0.310476	0.466252	0.633847	0.0778517	-0.0779245	-0.24552	-0.24552	-0.24552	-0.24552	-0.24552	-0.24552	-0.24552	-0.24552	-0.24552	-0.24552	-0.24552	-0.24552	-0.24552
	53	0.770727	0.0932291	-0.24552	-0.24552	-0.24552	-0.24552	-0.24552	-0.103153	-0.103153	0.2515	0.109132	0.109132	-0.24552	-0.24552	-0.133092	-0.133092	-0.133092	0.00893724	0.00893724	0.00893724	-0.24552	-0.24552	-0.24552	-0.24552	0.14065	0.14065	0.14065	0.108437	0.299121	0.299122	-0.0258223	-0.216506	-0.216506	-0.24552	-0.0365434	-0.0365434	-0.0365434	-0.24552	0.0460016	0.461378	0.461378	0.169856	-0.24552	-0.0489606	-0.0489606	-0.0489606	-0.24552	-0.24552
	54	-0.24552	-0.24552	0.0918446	0.0918446	0.0918446	-0.24552	-0.24552	-0.24552	0.122138	0.122138	0.122138	-0.24552	-0.24552	-0.24552	-0.24552	0.12278	0.12278	0.12278	-0.24552	-0.0939159	-0.0939159	-0.0939159	-0.24552	-0.24552	-0.24552	-0.24552	-0.24552	-0.24552	-0.24552	-0.24552	-0.24552	-0.24552	-0.24552	-0.24552	-0.24552	-0.24552	0.0861761	0.0861761	0.625751	0.294055	0.294055	-0.24552	-0.24552	-0.24552	-0.24552	-0.24552	-0.24552	-0.24552
	55	0.590386	0.280357	0.00172217	-0.24552	-0.016444	-0.016444	-0.016444	-0.24552	-0.24552	-0.0260803	-0.0260803	-0.0260803	-0.24552	-0.24552	0.421702	0.421702	0.421702	-0.24552	-0.24552	-0.24552	-0.24552	-0.24552	-0.24552	-0.24552	-0.24552	-0.24552	-0.24552	-0.24552	-0.24552	-0.24552	-0.24552	-0.24552	-0.24552	0.227889	0.232063	0.311402	0.0432345	0.449949	0.37061	0.165369	-0.24552	-0.24552	-0.24552	-0.24552	-0.24552	-0.24552	-0.24552	-0.204886
	56	-0.24552	-0.24552	0.226382	0.226382	0.620269	0.712851	0.712851	0.318964	-0.24552	-0.24552	-0.24552	-0.175235	-0.175235	0.691432	0.649888	0.823043	-0.0436244	-0.0723648	-0.24552	-0.24552	-0.24552	-0.24552	-0.24552	-0.24552	-0.24552	-0.24552	-0.24552	-0.24552	-0.24552	-0.24552	-0.24552	-0.0997495	-0.0997495	-0.0997495	-0.24552	-0.24552	-0.24552	-0.24552	-0.24552	-0.24552	-0.24552	-0.24552	-0.231969	0.143163	0.143163	0.129613	-0.199823	-0.199823
	57	-0.24552	-0.24552	-0.24552	-0.24552	-0.24552	-0.24552	-0.24552	-0.24552	-0.24552	-0.24552	-0.24552	-0.24552	-0.24552	-0.24552	-0.24552	0.178083	0.178083	0.178083	-0.137502	-0.137502	-0.137502	-0.24552	-0.24552	-0.24552	-0.24552	0.351681	0.351681	0.351681	0.149453	0.149453	0.149453	-0.24552	-0.24552	-0.24552	-0.0896982	-0.0896982	-0.0896982	-0.24552	-0.24552	-0.24552	-0.24552	-0.24552	0.0510766	0.0510766	0.0510766	-0.24552	-0.24552	0.0129009
	Mean neural activity	-0.0307722	-0.00825491	0.0378843	0.0148005	0.0144141	-0.0557045	-0.0164441	-0.0706461	-0.0783539	-0.107786	-0.0811055	-0.085972	-0.112549	-0.131372	-0.1008	-0.0441178	-0.0722531	-0.109231	-0.191693	-0.160874	-0.135857	-0.107404	-0.0980238	-0.132132	-0.145513	-0.163153	-0.156574	-0.145509	-0.134395	-0.102115	-0.0813373	-0.10481	-0.0713872	-0.0616677	-0.0600097	-0.132228	-0.118613	-0.119339	-0.0734462	-0.0912611	-0.0997427	-0.119649	-0.143349	-0.101447	-0.130759	-0.125374	-0.16358	-0.132969
	Trial num.	Time frame
		1	2	3	4	5	6	7	8	9	10	11	12	13	14	15	16	17	18	19	20	21	22	23	24	25	26	27	28	29	30	31	32	33	34	35	36	37	38	39	40	41	42	43	44	45	46	47	48
Right trial type	1	-0.24552	-0.24552	-0.24552	-0.24552	-0.24552	-0.24552	-0.24552	-0.24552	0.0900106	0.0900106	0.0900106	-0.24552	-0.24552	-0.24552	-0.24552	-0.24552	-0.24552	-0.0331966	-0.0331966	0.720628	0.508304	0.508304	-0.24552	-0.203314	-0.203314	-0.203314	-0.157694	-0.157694	-0.0639267	-0.0915482	-0.0915482	-0.185315	0.188531	0.188531	0.188531	0.327211	0.327211	1.43435	0.861624	0.861624	-0.24552	-0.100782	-0.100782	-0.100782	0.170594	0.170594	1.80745	1.68917
	2	-0.24552	-0.24552	-0.24552	-0.156086	0.0445453	0.0782999	-0.0111342	-0.211765	0.676723	0.676723	0.676723	-0.24552	-0.24552	-0.24552	-0.24552	-0.24552	-0.24552	-0.24552	-0.24552	-0.24552	-0.24552	-0.24552	0.209473	0.209473	0.209473	-0.24552	-0.24552	-0.24552	-0.24552	-0.0990281	-0.0990281	-0.0990281	-0.24552	-0.24552	-0.24552	0.200447	0.200447	0.200447	-0.24552	-0.24552	-0.24552	-0.24552	-0.24552	-0.24552	-0.199097	-0.199097	-0.199097	-0.24552
	3	0.791015	0.0999918	-0.24552	-0.24552	-0.24552	-0.24552	-0.24552	-0.24552	0.236563	0.236563	0.236563	-0.24552	-0.204447	-0.204447	-0.204447	-0.24552	-0.24552	-0.142752	-0.142752	-0.0452399	-0.148008	-0.148008	-0.24552	-0.24552	-0.177094	-0.177094	-0.177094	-0.24552	-0.24552	-0.24552	-0.24552	-0.24552	-0.24552	-0.24552	1.19706	1.91881	6.24782	4.80524	8.64013	6.45705	7.46872	3.40366	1.25775	0.246076	1.97719	3.54226	3.71234	2.3241
	4	-0.24552	0.217399	0.217399	-0.0753789	-0.24552	-0.24552	-0.24552	-0.24552	-0.24552	-0.24552	-0.24552	-0.24552	-0.24552	-0.168867	-0.109615	-0.109615	-0.186268	-0.24552	-0.24552	-0.24552	-0.24552	-0.24552	0.183538	0.231461	0.231461	-0.197597	-0.24552	-0.24552	-0.24552	-0.24552	-0.24552	-0.24552	-0.24552	-0.24552	-0.24552	0.395785	0.395785	0.395785	0.310265	0.310265	0.310265	-0.24552	-0.24552	-0.24552	1.01579	1.01579	1.01579	-0.24552
	5	-0.24552	0.0199819	0.0199819	-0.24552	-0.24552	-0.24552	-0.24552	-0.24552	-0.24552	-0.24552	-0.24552	-0.24552	-0.24552	-0.24552	0.0683533	0.365846	0.365846	0.0519731	-0.243801	-0.243801	-0.243801	-0.24552	-0.24552	-0.24552	-0.24552	-0.220324	0.130361	0.130361	0.105164	-0.24552	-0.24552	-0.24552	-0.24552	-0.24552	-0.24552	-0.24552	-0.0761143	-0.0761143	-0.0761143	-0.24552	-0.24552	0.450405	0.450405	0.450405	0.000188917	0.000188917	0.000188917	0.272083
	6	-0.24552	-0.24552	-0.0659039	-0.0659039	-0.0659039	-0.24552	-0.24552	-0.24552	-0.24552	-0.00260511	-0.00260511	-0.00260511	-0.24552	-0.24552	-0.24552	-0.153876	-0.153876	-0.153876	-0.24552	-0.24552	-0.24552	-0.24552	-0.24552	-0.24552	-0.24552	-0.24552	-0.24552	-0.24552	-0.24552	-0.24552	-0.24552	-0.24552	-0.19896	-0.19896	0.0526516	0.00609207	0.388666	1.87305	2.55957	2.76626	1.03026	4.90036	4.78368	8.15452	5.73113	8.47408	5.86783	6.45852
	7	-0.24552	-0.24552	0.219296	0.219296	0.219296	-0.24552	-0.24552	-0.24552	-0.24552	-0.24552	-0.24552	-0.24552	-0.24552	-0.24552	-0.24552	0.408916	0.508036	0.508036	-0.14536	-0.24448	-0.24448	-0.24552	-0.24552	-0.24552	-0.24552	-0.194405	-0.194405	-0.194405	-0.24552	-0.24552	-0.24552	-0.24552	-0.24552	-0.24552	-0.24552	-0.136943	0.51797	0.51797	0.409393	-0.00402327	0.718595	1.0831	3.72848	8.00182	10.6097	9.19824	5.1072	2.13479
	8	-0.24552	-0.24552	-0.24552	-0.24552	-0.24552	-0.24552	-0.24552	-0.24552	-0.24552	-0.24552	1.41292	1.41292	1.41292	-0.24552	-0.24552	-0.24552	-0.24552	-0.24552	-0.24552	-0.24552	-0.24552	-0.148585	-0.148585	-0.148585	-0.0633345	-0.0633345	-0.0633345	-0.24552	-0.24552	-0.24552	0.0537848	0.0537848	0.0537848	-0.24552	-0.24552	-0.24552	-0.24552	0.0587753	0.0587753	0.0587753	-0.24552	-0.24552	-0.24552	-0.24552	-0.24552	-0.24552	-0.24552	-0.24552
	9	-0.24552	-0.24552	-0.24552	-0.24552	0.326695	0.326695	0.326695	-0.24552	-0.24552	-0.24552	-0.24552	-0.032861	-0.032861	-0.032861	-0.24552	-0.24552	-0.24552	-0.0247071	0.206881	0.206881	0.230971	-0.00061734	-0.00061734	-0.24552	-0.24552	-0.24552	-0.24552	-0.111995	-0.111995	0.436432	0.302907	0.302907	-0.24552	-0.24552	-0.24552	-0.24552	-0.24552	-0.24552	-0.24552	0.0197441	0.0197441	0.889709	0.624445	3.88625	7.11234	8.49404	5.23224	1.13618
	10	-0.24552	-0.24552	-0.24552	-0.24552	-0.24552	-0.24552	-0.24552	-0.24552	-0.24552	-0.24552	-0.24552	-0.24552	-0.24552	-0.24552	-0.24552	-0.24552	-0.24552	-0.24552	-0.24552	-0.24552	-0.24552	-0.24552	-0.24552	-0.24552	-0.24552	-0.24552	-0.24552	-0.138452	-0.138452	-0.138452	-0.24552	-0.24552	-0.24552	-0.0584555	-0.0584555	-0.0584555	-0.24552	0.106044	0.106044	0.203108	0.813151	0.813151	0.716087	-0.24552	1.34414	1.34414	3.82944	2.23978
	11	-0.24552	-0.24552	-0.24552	-0.24552	-0.24552	-0.24552	-0.24552	-0.24552	-0.24552	-0.24552	-0.24552	0.43188	0.43188	0.43188	-0.24552	-0.24552	0.109909	0.109909	0.109909	-0.24552	-0.24552	-0.24552	-0.24552	-0.0853063	-0.0853063	-0.0853063	-0.24552	0.0363992	0.0363992	0.0363992	-0.24552	-0.24552	-0.24552	0.641922	0.641922	0.723046	2.03859	10.3558	10.4253	13.1231	4.80593	4.65525	1.67268	1.67268	2.83502	2.95529	3.35547	5.18143
	12	-0.24552	-0.24552	-0.24552	-0.24552	0.195559	0.195559	0.195559	-0.24552	-0.24552	-0.24552	0.335095	0.335095	0.425968	-0.154646	-0.154646	-0.24552	-0.24552	-0.24552	-0.24552	-0.201451	-0.201451	-0.201451	-0.24552	-0.24552	-0.24552	-0.24552	-0.24552	-0.24552	-0.24552	-0.24552	0.443703	0.471627	1.09391	1.00191	6.3917	8.78139	9.0951	3.78277	2.98367	3.47228	3.3669	1.15401	2.75013	2.75013	4.05308	4.23536	8.30428	7.88954
	13	-0.24552	-0.236484	-0.236484	-0.236484	-0.24552	-0.24552	0.184746	0.184746	0.184746	-0.24552	-0.24552	0.215122	0.215122	0.215122	-0.24552	-0.24552	0.0238969	0.621307	0.621307	0.35189	-0.24552	-0.111297	-0.111297	-0.111297	-0.215224	-0.215224	0.508438	0.478143	0.478143	1.52591	2.90604	4.16744	3.23572	2.64835	1.42836	1.44227	1.12399	1.74168	0.888056	1.42656	2.53584	3.44719	4.2198	2.79506	5.55751	3.87919	5.98131	3.04172
	14	-0.24552	-0.24552	-0.24552	0.0963094	0.0963094	0.0963094	-0.24552	0.15007	0.15007	0.15007	-0.24552	-0.24552	-0.24552	-0.24552	-0.24552	-0.24552	-0.24552	-0.24552	-0.24552	0.191656	0.191656	0.191656	-0.24552	-0.24552	-0.24552	-0.24552	-0.24552	-0.24552	0.313906	0.313906	0.313906	-0.24552	-0.24552	-0.226612	-0.226612	-0.226612	-0.24552	-0.24552	-0.24552	-0.24552	-0.00978097	-0.00978097	-0.00978097	-0.24552	-0.24552	0.207191	3.16823	5.08637
	15	-0.24552	-0.24552	-0.24552	-0.24552	-0.24552	-0.184375	-0.184375	-0.184375	-0.24552	-0.24552	-0.24552	-0.106256	-0.106256	-0.106256	-0.24552	-0.24552	-0.24552	-0.24552	-0.24552	-0.24552	-0.24552	0.103681	0.341172	0.341172	-0.00802882	-0.24552	-0.24552	-0.24552	-0.24552	-0.24552	-0.24552	-0.24552	-0.24552	1.29432	2.00801	4.25993	2.72009	2.0064	-0.24552	-0.24552	-0.24552	-0.24552	-0.24552	0.329324	0.329324	2.66714	2.09229	2.74205
	16	-0.24552	-0.24552	-0.24552	-0.24552	-0.24552	-0.24552	-0.199254	-0.199254	-0.199254	-0.24552	-0.24552	-0.123111	-0.0849099	-0.0849099	-0.207319	-0.24552	-0.24552	-0.24552	-0.24552	-0.24552	0.315512	0.315512	0.410759	-0.150273	-0.150273	-0.24552	-0.24552	-0.24552	-0.24552	-0.24552	-0.24552	-0.0103495	-0.0103495	-0.0103495	-0.24552	-0.24552	2.77358	2.77358	2.99093	0.0449724	0.672041	2.2102	4.95717	6.00047	4.24496	5.42072	5.08843	5.76484
	17	-0.234792	-0.241944	-0.24552	-0.24552	-0.24552	-0.24552	-0.24552	-0.24552	-0.24552	-0.0256826	-0.0256826	-0.0256826	-0.235799	-0.235799	-0.235799	-0.24552	-0.24552	-0.24552	-0.24552	-0.24552	-0.24552	-0.24552	-0.24552	-0.24552	0.11376	0.11376	0.131872	-0.227408	-0.227408	-0.24552	-0.219646	0.235115	0.235115	0.209242	-0.00394589	-0.00394589	-0.00394589	-0.24552	-0.24552	-0.24552	-0.24552	-0.178473	-0.178473	-0.0998796	-0.166926	-0.166926	0.52444	4.04292
	18	-0.24552	-0.24552	-0.24552	-0.24552	-0.24552	-0.24552	-0.24552	-0.15639	-0.15639	-0.15639	-0.24552	-0.24552	-0.24552	-0.15773	-0.15773	-0.15773	-0.24552	-0.24552	-0.24552	-0.24552	0.0485345	0.0485345	0.0485345	-0.24552	-0.24552	0.285176	0.285176	0.285176	-0.24552	-0.24552	-0.24552	-0.24552	-0.24552	-0.24552	-0.24552	-0.24552	-0.24552	0.168415	0.346067	0.572902	1.89156	3.98205	5.27013	3.53753	1.6738	0.158889	0.158889	0.55425
	19	-0.24552	-0.179244	-0.179244	-0.179244	0.00732253	0.00732253	0.413024	0.160181	0.160181	-0.24552	-0.24552	-0.24552	-0.24552	-0.24552	-0.24552	-0.24552	-0.24552	-0.24552	-0.24552	-0.24552	-0.24552	-0.24552	0.447228	0.447228	0.518429	-0.17432	-0.17432	-0.24552	-0.24552	-0.24552	-0.24552	-0.217267	-0.00603621	-0.00603621	-0.0342892	0.0428688	0.0428688	0.0433657	-0.245023	-0.245023	0.608149	2.02328	2.36715	3.05664	2.56437	2.22051	4.20803	3.28517
	20	-0.24552	-0.00429638	-0.00429638	-0.00429638	-0.24552	-0.24552	-0.24552	-0.24552	-0.24552	-0.24552	-0.24552	-0.24552	0.0563774	0.0563774	0.087942	-0.213955	-0.134811	-0.166375	-0.166375	-0.24552	-0.24552	-0.24552	-0.24552	-0.24552	-0.24552	-0.24552	-0.24552	-0.24552	-0.24552	-0.24552	-0.181374	-0.181374	-0.181374	-0.24552	-0.24552	-0.24552	-0.24552	0.256594	0.256594	0.256594	0.0505196	0.0505196	0.0505196	-0.24552	-0.24552	-0.24552	-0.24552	1.57782
	21	-0.24552	-0.131242	-0.131242	-0.131242	-0.225065	-0.225065	-0.225065	-0.24552	0.0290058	0.0290058	0.0290058	-0.24552	-0.24552	-0.118138	0.600553	0.600553	0.47317	-0.24552	-0.24552	-0.24552	-0.24552	-0.24552	-0.24552	-0.24552	-0.24552	-0.24552	-0.108851	-0.108851	0.0898426	0.260457	0.260457	0.0617638	-0.24552	-0.24552	-0.24552	-0.24552	-0.24552	-0.24552	-0.24552	-0.24552	-0.24552	-0.24552	0.0755764	0.191068	0.191068	0.0182332	-0.0637328	2.58694
	22	0.457764	-0.011092	-0.24552	-0.24552	-0.24552	-0.24552	-0.24552	-0.234646	-0.234646	-0.00471121	-0.0155848	-0.0155848	-0.24552	0.0446793	0.0446793	0.0446793	-0.24552	-0.225831	-0.225831	-0.225831	-0.24552	-0.24552	-0.10113	-0.10113	-0.10113	-0.24552	-0.24552	-0.24552	-0.24552	-0.24552	0.0127226	0.0127226	0.0127226	-0.24552	-0.230282	-0.230282	-0.227623	-0.242861	0.00705141	0.00439268	0.0265495	-0.223363	-0.223363	0.0468825	0.0468825	0.0468825	0.757137	0.757137
	23	-0.24552	-0.24552	-0.24552	-0.24552	-0.149982	-0.0888087	-0.0888087	-0.184346	-0.24552	-0.24552	-0.24552	-0.24552	-0.24552	-0.24552	-0.24552	-0.24552	0.0297974	0.0297974	0.0297974	-0.24552	-0.24552	-0.24552	-0.24552	-0.24552	-0.24552	-0.219122	-0.219122	-0.219122	-0.24552	-0.24552	-0.24552	-0.24552	-0.24552	-0.24552	-0.24552	-0.24552	0.46493	2.36973	2.60541	1.89496	-0.00984022	-0.114225	-0.114225	-0.114225	-0.24552	-0.24552	-0.0571104	-0.0571104
	24	-0.24552	-0.124669	-0.124669	-0.24552	-0.24552	-0.24552	0.311916	0.311916	0.311916	-0.24552	-0.24552	-0.24552	-0.24552	-0.24552	-0.24552	-0.185757	-0.185757	-0.185757	-0.24552	-0.24552	-0.24552	-0.24552	-0.24552	-0.24552	-0.24552	-0.24552	-0.24552	-0.24552	-0.24552	-0.24552	-0.055349	-0.055349	-0.055349	-0.24552	-0.24552	0.0627383	0.918468	1.2329	0.924641	1.47404	5.95368	7.64002	8.86058	4.0665	2.38016	-0.24552	-0.24552	-0.24552
	25	-0.205218	-0.232086	-0.24552	-0.24552	-0.24552	-0.24552	-0.24552	-0.24552	-0.24552	-0.24552	-0.00102073	-0.00102073	-0.00102073	-0.24552	-0.24552	-0.24552	-0.24552	-0.24552	-0.24552	-0.24552	0.565197	0.565197	0.609224	-0.198996	-0.198996	-0.243022	-0.132635	-0.132635	-0.132635	-0.24552	-0.0297896	-0.0297896	-0.0297896	-0.24552	-0.155088	-0.155088	-0.155088	-0.24552	-0.201374	-0.201374	-0.201374	-0.24552	-0.24552	-0.24552	-0.24552	-0.24552	0.0137583	0.0137583
	26	-0.24552	-0.24552	-0.24552	-0.24552	-0.24552	-0.24552	-0.0691632	-0.0691632	-0.0691632	-0.24552	-0.24552	-0.24552	-0.24552	-0.24552	0.633197	0.633197	0.633197	-0.24552	-0.24552	-0.24552	-0.0527471	-0.0527471	-0.0527471	0.314407	0.314407	0.314407	-0.24552	-0.24552	-0.24552	-0.24552	-0.24552	-0.24552	-0.24552	-0.24552	1.19835	3.38387	3.38387	3.32597	4.62442	6.34836	6.08075	4.71341	2.98946	1.8711	-0.24552	-0.24552	-0.24552	-0.24552
	27	-0.24552	-0.24552	-0.24552	-0.24552	-0.00333038	-0.00333038	0.193802	-0.0483875	-0.0483875	-0.24552	-0.24552	-0.24552	-0.24552	-0.24552	-0.24552	-0.24552	-0.24552	-0.24552	-0.24552	-0.24552	-0.24552	-0.24552	0.495788	0.495788	0.563849	-0.177459	-0.177459	-0.132528	-0.132528	-0.132528	-0.24552	-0.24552	-0.24552	-0.24552	-0.24552	-0.24552	-0.24552	-0.24552	-0.173968	-0.173968	-0.173968	-0.24552	-0.24552	1.72748	2.2359	2.2359	2.46636	6.54831
	28	-0.24552	-0.24552	0.0914222	0.0914222	0.322725	-0.0142166	-0.0142166	-0.24552	-0.24552	-0.24552	-0.24552	-0.24552	-0.244859	-0.244859	-0.244859	0.476247	0.476247	0.476247	-0.24552	-0.24552	0.0584829	0.0584829	0.0584829	1.0201	1.0201	1.0201	0.641766	2.19739	2.19739	1.57958	0.0239498	0.0239498	-0.24552	1.36857	2.30647	2.30647	0.69238	-0.24552	-0.24552	0.634022	0.634022	0.657833	-0.0542006	-0.0542006	-0.078012	-0.24552	1.31551	1.31551
	29	-0.24552	-0.24552	-0.24552	-0.24552	-0.24552	-0.24552	-0.24552	-0.24552	0.146865	0.146865	0.478203	0.571059	0.571059	0.239721	-0.24552	-0.24552	-0.24552	-0.24552	-0.24552	-0.24552	-0.24552	-0.24552	-0.24552	-0.24552	-0.190136	0.160989	0.160989	0.350821	-0.000303254	-0.000303254	-0.24552	-0.24552	-0.0186029	-0.0186029	-0.0186029	0.615506	3.81986	4.09488	3.23385	0.0295027	-0.0512871	1.25815	5.29322	5.91326	6.28831	2.25325	3.39079	1.7063
	30	-0.24552	-0.24552	-0.24552	-0.24552	-0.164893	-0.164893	-0.164893	-0.0781231	-0.0781231	0.319676	0.407174	0.407174	0.255794	0.000899374	0.000899374	-0.24552	-0.24552	-0.24552	-0.24552	-0.24552	-0.24552	-0.24552	-0.24552	-0.24552	-0.24552	-0.24552	-0.24552	-0.24552	-0.0452996	-0.0452996	0.146581	-0.0536395	-0.0536395	-0.224092	-0.224092	-0.224092	-0.24552	-0.218894	-0.0774117	-0.0774117	-0.104038	-0.24552	-0.24552	0.0442227	0.0442227	0.0442227	-0.24552	3.49867
	31	-0.24552	-0.24552	-0.24552	-0.24552	-0.24552	-0.24552	0.338335	0.349389	0.349389	-0.234466	-0.24552	-0.24552	-0.204623	-0.204623	-0.204623	-0.24552	-0.24552	-0.24552	-0.216034	-0.216034	-0.216034	-0.24552	-0.24552	-0.24552	0.237214	0.237214	0.237214	-0.24552	-0.24552	-0.24552	0.0637875	0.540421	0.540421	0.231114	-0.24552	-0.24552	-0.24552	-0.24552	-0.24552	0.6075	2.31553	4.37536	4.34035	4.75459	2.69476	2.27564	0.153365	1.70498
	32	-0.24552	-0.24552	-0.24552	-0.24552	-0.24552	-0.24552	-0.24552	-0.24552	-0.24552	-0.24552	-0.24552	-0.24552	-0.24552	-0.24552	-0.24552	-0.24552	-0.24552	-0.24552	-0.24552	-0.24552	-0.24552	-0.24552	-0.24552	-0.24552	-0.233481	-0.233481	0.225663	0.333594	0.333594	0.350792	0.260561	1.27172	1.33321	1.30347	0.29231	-0.24552	-0.24552	-0.0237761	0.663304	0.663304	0.44156	-0.24552	-0.24552	1.5737	1.88736	1.88736	0.06814	-0.24552
	33	-0.24552	-0.24552	-0.24552	-0.24552	-0.24552	0.879865	2.98906	4.05647	5.93105	5.7309	4.66349	1.66353	-0.24552	-0.24552	-0.24552	-0.24552	-0.24552	-0.24552	-0.24552	-0.24552	-0.24552	-0.24552	-0.24552	-0.24552	-0.225189	-0.225189	-0.110645	0.1909	0.1909	0.0763563	-0.24552	-0.24552	0.0434639	0.0434639	0.0434639	-0.24552	-0.24552	-0.24552	0.109347	0.109347	1.81963	1.93494	3.14471	5.63529	9.80164	10.0019	8.00055	4.4378
	34	-0.24552	-0.24552	-0.24552	-0.24552	0.187736	0.378283	0.378283	-0.0549721	-0.24552	-0.24552	-0.24552	-0.24552	-0.24552	-0.24552	-0.24552	-0.189907	-0.189907	-0.0460343	-0.101648	-0.0223224	-0.166195	-0.166195	-0.24552	-0.24552	-0.24552	-0.24552	-0.24552	0.51532	0.515321	0.515321	-0.24552	-0.24552	-0.24552	-0.24552	-0.24552	-0.24552	-0.24552	-0.24552	-0.0624132	0.10262	0.10262	-0.0804862	-0.207917	-0.0900193	0.29999	0.380303	1.49146	1.4069
	35	-0.24552	-0.24552	-0.24552	-0.24552	-0.24552	-0.24552	0.0764235	0.0764235	0.0764235	-0.24552	-0.24552	-0.24552	-0.24552	-0.24552	-0.24552	-0.24552	-0.24552	-0.0608512	-0.0608512	-0.0608512	-0.24552	-0.124037	-0.124037	-0.124037	-0.24552	-0.24552	0.0460431	0.0460431	0.0460431	0.505132	0.564893	0.564893	-0.185759	-0.24552	-0.24552	-0.24552	-0.0967829	0.393213	0.393213	0.244476	-0.24552	-0.24552	-0.24552	-0.24552	-0.24552	0.494061	0.494061	0.494061
	36	-0.24552	-0.24552	0.727426	0.866752	1.08503	0.402276	0.26295	0.0446755	-0.24552	-0.24552	-0.24552	-0.24552	-0.24552	-0.24552	-0.24552	-0.24552	-0.24552	-0.24552	-0.24552	-0.24552	-0.24552	-0.24552	-0.24552	-0.21714	0.453179	0.453179	0.424799	-0.24552	-0.24552	-0.24552	-0.24552	-0.24552	-0.24552	-0.24552	-0.24552	-0.24552	0.00161903	0.00161903	0.444343	1.73898	5.14858	6.28312	8.67905	6.5926	7.21241	6.28497	6.06751	3.87044
	37	-0.24552	0.342405	0.342405	0.342405	-0.24552	-0.23886	-0.23886	-0.23886	-0.24552	-0.24552	-0.21323	0.469539	0.469539	0.437249	-0.24552	-0.24552	0.889957	0.889957	1.78672	1.72767	1.72767	0.830905	-0.24552	-0.24552	-0.24552	-0.24552	-0.24552	-0.24552	-0.24552	-0.24552	-0.24552	-0.24552	0.125691	0.740486	1.75542	1.38421	0.769413	-0.24552	-0.24552	-0.24552	0.397221	0.397221	1.45074	0.807997	0.807997	-0.24552	0.244707	1.71038
	38	-0.24552	0.0930896	0.0930896	0.0930896	-0.196138	0.142911	0.142911	0.0935294	-0.24552	-0.24552	-0.24552	-0.00313312	-0.00313312	-0.00313312	-0.197094	-0.179008	-0.179008	-0.227434	-0.194789	-0.194789	-0.194789	0.0650448	0.0650448	0.289817	-0.020748	0.012328	-0.212444	0.329199	0.464983	0.464983	-0.0766609	-0.24552	-0.24552	-0.24552	-0.24552	-0.24552	-0.24552	-0.24552	-0.24552	-0.24552	-0.160952	-0.160952	0.148714	1.12478	1.12478	0.815116	0.443076	0.443076
	39	-0.24552	-0.24552	-0.24552	-0.24552	-0.24552	-0.24552	-0.24552	-0.24552	-0.24552	-0.24552	-0.24552	0.00782374	0.0788168	0.0788168	-0.174527	-0.05229	-0.05229	-0.05229	-0.24552	-0.24552	-0.24552	-0.24552	-0.0201054	-0.0201054	0.526114	0.3007	0.3007	-0.24552	-0.24552	-0.0997018	-0.0997018	-0.0997018	-0.24552	-0.24552	-0.24552	-0.24552	0.112446	0.679474	0.679474	0.321508	-0.24552	-0.24552	-0.074556	-0.074556	-0.074556	-0.24552	0.990598	0.990598
	40	-0.24552	-0.24552	0.134999	0.4152	0.4152	0.0346813	-0.24552	-0.244065	-0.244065	-0.244065	-0.24552	-0.24552	-0.24552	-0.24552	-0.24552	-0.24552	-0.24552	-0.24552	-0.24552	-0.24552	0.738702	0.738702	1.13691	0.152687	0.152687	-0.24552	-0.24552	-0.24552	-0.24552	-0.24552	-0.24552	0.257081	0.257081	0.257081	-0.24552	-0.24552	-0.24552	0.0475109	0.0475109	0.0475109	-0.24552	-0.24552	-0.24552	-0.24552	-0.24552	-0.24552	-0.24552	-0.24552
	41	-0.24552	-0.24552	-0.24552	-0.24552	-0.24552	0.087221	0.087221	0.087221	-0.24552	-0.24552	-0.24552	-0.24552	0.0917115	0.0917115	0.735651	0.39842	0.39842	-0.24552	-0.24552	-0.24552	-0.24552	-0.24552	-0.24552	-0.24552	-0.24552	-0.24552	-0.24552	-0.24552	-0.24552	-0.190782	-0.190782	-0.190782	-0.24552	-0.24552	0.190321	0.190321	0.190321	-0.24552	-0.24552	-0.24552	-0.24552	-0.24552	-0.24552	-0.24552	-0.24552	-0.24552	-0.24552	0.471449
	42	0.470545	-0.0068316	-0.244373	-0.244373	-0.244373	0.434169	0.43417	0.43417	-0.24552	-0.24552	-0.24552	-0.24552	-0.24552	-0.24552	0.279955	0.279955	0.832678	2.07872	3.84673	3.294	1.52248	-0.24552	-0.24552	-0.24552	-0.24552	-0.24552	-0.24552	-0.24552	-0.24552	-0.24552	-0.0752588	-0.00310003	-0.00310003	-0.173361	-0.24552	-0.24552	-0.24552	-0.24552	-0.24552	-0.217321	-0.217321	-0.217321	-0.24552	1.04409	1.04409	1.98484	1.55104	3.44409
	43	-0.24552	0.201457	0.201457	0.201457	-0.24552	-0.24552	-0.24552	-0.24552	-0.24552	-0.24552	-0.24552	-0.203373	0.178442	0.178442	0.136295	-0.24552	-0.24552	-0.24552	-0.24552	0.728842	0.728842	0.728842	-0.24552	-0.24552	-0.24552	0.221078	0.221078	0.221078	-0.24552	-0.24552	-0.24552	-0.24552	-0.036239	-0.036239	-0.036239	-0.24552	-0.24552	-0.24552	0.25323	0.25323	0.25323	-0.24552	-0.24552	-0.24552	-0.24552	-0.24552	-0.24552	-0.24552
	44	-0.24552	-0.24552	0.0520049	0.0520049	0.0520049	0.00865756	0.00865756	0.00865756	-0.206741	-0.206741	0.0567192	0.0179405	0.0179405	-0.24552	-0.24552	-0.24552	-0.24552	-0.123734	0.0383345	0.0383345	-0.0834516	-0.24552	-0.24552	0.118928	0.118928	0.557254	0.192806	0.192806	0.341608	2.03364	2.03364	1.44651	-0.24552	-0.24552	-0.24552	-0.24552	-0.24552	-0.24552	-0.24552	-0.24552	-0.24552	-0.24552	-0.24552	-0.24552	-0.24552	-0.110226	2.83223	3.09415
	45	1.02934	0.179433	-0.24552	-0.24552	-0.24552	-0.24552	0.0308331	0.0308331	0.0308331	-0.24552	-0.24552	0.132808	0.585802	0.585802	0.207473	-0.240349	-0.240349	-0.240349	-0.24552	-0.24552	-0.24552	-0.24552	-0.24552	-0.24552	-0.24552	-0.24552	-0.18879	-0.18879	-0.18879	-0.24552	-0.24552	-0.24552	-0.24552	0.340976	0.340976	0.989353	0.402857	0.402857	-0.24552	-0.24552	-0.24552	0.896512	0.896512	0.896512	1.31236	1.31236	2.01109	0.453208
	46	-0.24552	-0.24552	-0.24552	-0.24552	-0.24552	-0.24552	0.627213	0.627213	0.627213	0.169542	0.169542	0.169542	-0.24552	-0.24552	-0.24552	-0.24552	-0.24552	-0.24552	-0.24552	-0.24552	-0.24552	-0.119802	0.552457	0.552457	0.426739	-0.24552	-0.24552	-0.24552	-0.244794	-0.244794	-0.244794	-0.24552	-0.208681	-0.208681	-0.170314	-0.207153	-0.207153	0.209635	0.209635	0.209635	-0.24552	-0.166984	0.220228	0.220228	0.141692	0.676353	0.676353	0.676353
	47	-0.24552	0.153623	0.153623	0.153623	-0.24552	0.438867	0.438867	0.438867	-0.24552	-0.24552	-0.24552	-0.24552	-0.24552	0.0404741	0.0404741	0.0404741	-0.24552	-0.24552	-0.24552	-0.24552	-0.24552	-0.24552	-0.24552	0.220134	0.220134	0.220134	-0.24552	-0.24552	-0.188582	-0.188582	-0.188582	-0.24552	-0.24552	-0.24552	0.0254261	0.0254261	0.0254261	-0.24552	-0.24552	-0.24552	0.299424	0.299424	0.723827	0.178883	0.178883	-0.24552	-0.045524	-0.045524
	48	-0.24552	-0.24552	-0.24552	-0.24552	-0.24552	-0.24552	-0.24552	-0.24552	-0.117076	-0.117076	-0.117076	0.14074	0.14074	0.14074	-0.24552	-0.24552	-0.24552	-0.24552	-0.24552	-0.24552	-0.24552	0.707795	0.707795	0.707795	-0.24552	-0.24552	-0.24552	-0.18788	-0.18788	-0.18788	-0.24552	-0.24552	-0.24552	-0.24552	-0.24552	-0.24552	-0.24552	0.371008	0.371008	0.371008	-0.24552	-0.24552	0.0424658	0.0424658	0.0424658	-0.24552	-0.24552	-0.24552
	49	-0.24552	-0.24552	-0.24552	0.33895	0.33895	0.33895	-0.24552	-0.24552	-0.24552	-0.122475	-0.122475	-0.122475	-0.24552	-0.24552	-0.24552	-0.232805	-0.232805	-0.232805	-0.24552	-0.24552	-0.24552	-0.24552	-0.24552	-0.24552	-0.158071	-0.0525621	-0.0022441	-0.0896925	-0.195202	-0.24552	-0.24552	-0.24552	-0.24552	-0.24552	-0.24552	-0.24552	-0.24552	-0.24552	-0.24552	-0.24552	-0.24552	-0.24552	0.553589	0.553589	0.553589	-0.24552	-0.24552	-0.24552
	50	-0.24552	-0.052939	-0.052939	-0.24552	-0.24552	0.244278	0.244278	0.244278	-0.24552	-0.24552	-0.24552	-0.24552	-0.24552	-0.24552	-0.24552	-0.0712285	-0.0712285	-0.0712285	-0.24552	-0.24552	-0.24552	-0.24552	-0.24552	-0.24552	-0.24552	-0.24552	-0.24552	-0.24552	-0.24552	-0.24552	-0.24552	-0.24552	-0.24552	0.0958246	0.0958246	0.0958246	-0.24552	0.656847	0.656847	0.656847	-0.24552	-0.24552	-0.24552	-0.24552	-0.24552	-0.24552	0.72006	0.72006
	51	-0.24552	-0.24552	0.185911	0.185911	0.524369	0.110973	0.110973	-0.227485	-0.24552	-0.24552	-0.24552	-0.24552	-0.24552	-0.24552	-0.24552	-0.24552	-0.24552	0.0712689	0.0712689	0.0712689	-0.24552	-0.0944238	-0.0944238	0.322989	0.171893	0.33009	-0.0873227	-0.0873227	-0.24552	1.01112	1.01112	1.01112	-0.078675	-0.0441543	-0.0441543	-0.210999	-0.24552	-0.24552	-0.24552	-0.24552	-0.24552	-0.24552	0.176834	2.10467	5.65287	5.23052	3.30269	-0.24552
	52	1.11758	0.208847	-0.24552	-0.24552	-0.24552	-0.24552	0.225294	0.225294	0.225294	-0.24552	-0.24552	0.217196	0.217196	0.217196	-0.24552	-0.24552	-0.24552	-0.24552	0.396845	0.396845	0.396845	-0.067785	-0.067785	-0.067785	-0.24552	-0.24552	0.00926708	0.00926708	0.191242	-0.00453971	0.22037	0.0383948	0.0229837	-0.201926	-0.201926	-0.24552	-0.24552	0.492708	0.492708	0.492708	-0.24552	-0.24552	-0.24552	-0.24552	-0.24552	-0.0914769	-0.0914769	-0.0323657
	53	10.5255	3.5451	-0.0452415	-0.24552	-0.24552	-0.24552	-0.24552	-0.24552	-0.109672	-0.109672	-0.109672	-0.24552	-0.24552	-0.24552	-0.24552	-0.24552	-0.24552	-0.24552	-0.24552	-0.24552	-0.24552	0.3222	0.3222	0.325821	-0.2419	-0.2419	-0.24552	-0.24552	-0.213069	-0.213069	-0.213069	-0.24552	-0.24552	-0.24552	-0.24552	-0.24552	-0.24552	-0.23098	-0.23098	-0.23098	-0.24552	-0.24552	-0.168113	-0.168113	-0.168113	-0.24552	-0.24552	-0.24552
	54	0.0576256	-0.144471	-0.24552	-0.24552	-0.24552	-0.24552	-0.24552	-0.24552	-0.24552	-0.24552	-0.0782627	0.138865	0.138865	-0.0283925	-0.24552	-0.24552	-0.24552	-0.0745107	-0.0745107	-0.0745107	-0.24552	-0.24552	-0.24552	-0.24552	-0.24552	-0.0116976	-0.0116976	-0.0116976	-0.24552	-0.24552	-0.24552	-0.24552	-0.24552	-0.24552	0.202709	0.202709	0.202709	-0.24552	-0.00371474	-0.00371474	-0.00371474	-0.24552	-0.24552	-0.24552	-0.24552	-0.24552	-0.24552	-0.24552
	55	-0.24552	-0.24552	-0.24552	-0.24552	-0.24552	-0.24552	-0.24552	-0.24552	-0.24552	-0.24552	-0.24552	-0.24552	-0.24552	0.316915	0.474126	0.474126	-0.0883089	-0.24552	-0.24552	-0.24552	-0.24552	0.0826644	0.08463	0.08463	-0.243554	-0.24552	-0.24552	-0.24552	-0.24552	-0.24552	-0.24552	-0.24552	-0.24552	-0.24552	-0.24552	-0.24552	-0.24552	-0.24552	-0.24552	0.0016633	0.0016633	0.0016633	-0.24552	-0.24552	-0.24552	-0.24552	-0.24552	-0.24552
	56	-0.24552	-0.24552	-0.0450346	-0.0450346	-0.0450346	-0.24552	0.567957	0.658883	0.658883	-0.154594	-0.24552	-0.129483	-0.129483	-0.129483	-0.24552	-0.24552	-0.24552	-0.24552	-0.24552	-0.24552	-0.24552	-0.24552	-0.24552	-0.24552	-0.130108	-0.130108	0.276086	0.160675	0.160675	-0.24552	-0.24552	-0.24552	-0.24552	-0.24552	-0.24552	-0.24552	-0.24552	-0.24552	-0.0563807	0.327633	0.327633	0.155279	-0.228735	0.149839	0.133054	0.133054	-0.24552	-0.24552
	57	-0.24552	-0.24552	-0.24552	-0.24552	-0.0400402	-0.0400402	-0.0400402	-0.24552	-0.24552	-0.24552	-0.24552	-0.24552	-0.24552	-0.0970455	-0.0716412	-0.0716412	-0.220116	-0.24552	-0.24552	-0.24552	-0.24552	-0.24552	-0.24552	-0.24552	-0.24552	-0.24552	-0.24552	-0.24552	-0.24552	-0.182797	-0.182797	-0.182797	-0.24552	-0.24552	-0.24552	0.0810918	0.0810918	0.0810918	-0.24552	-0.24552	-0.24552	-0.24552	0.0919014	0.0919014	0.0919014	0.333403	0.333403	0.333403
	58	-0.24552	-0.24552	-0.24552	-0.24552	-0.24552	-0.24552	-0.24552	-0.24552	0.221322	0.289908	0.622884	0.156042	0.0874564	-0.24552	-0.24552	-0.223916	-0.223916	-0.223916	-0.24552	-0.24552	-0.0680672	-0.0652296	-0.0652296	-0.242682	-0.179379	-0.179379	-0.179379	-0.24552	-0.24552	-0.24552	-0.110165	-0.110165	-0.110165	-0.24552	-0.24552	0.207209	0.207209	0.207209	-0.24552	-0.24552	0.323993	0.323993	0.323993	-0.24552	-0.24552	-0.24552	-0.130569	3.58451
	59	-0.24552	-0.24552	-0.24552	-0.189663	-0.189663	-0.189663	-0.24552	-0.24552	0.373969	0.373969	0.373969	-0.24552	-0.24552	-0.24552	-0.24552	-0.24552	-0.24552	-0.24552	0.112496	0.112496	0.112496	-0.24552	-0.24552	-0.202809	-0.202809	-0.202809	-0.171546	-0.171546	-0.171546	-0.24552	-0.24552	-0.176775	0.092015	0.092015	0.02327	-0.24552	-0.24552	-0.24552	-0.24552	0.275585	0.275585	0.275585	-0.24552	-0.24552	-0.24552	-0.24552	-0.24552	-0.24552
	60	-0.24552	-0.24552	-0.24552	-0.24552	0.0205586	0.0205586	0.0205586	-0.24552	-0.24552	-0.24552	0.233347	0.233347	0.233347	-0.24552	-0.24552	-0.24552	-0.24552	-0.24552	-0.0919492	-0.0919492	-0.0919492	-0.24552	-0.24552	-0.24552	-0.24552	-0.24552	0.343423	0.343423	0.343423	-0.24552	-0.24552	-0.24552	-0.24552	-0.24552	-0.24552	-0.24552	-0.0978001	-0.0978001	-0.0978001	-0.24552	-0.24552	-0.24552	-0.24552	-0.24552	-0.24552	-0.196687	-0.196687	-0.196687
	Mean neural activity	0.0247974	-0.0979875	-0.133669	-0.126684	-0.105447	-0.0837588	0.0124146	-0.0178182	0.0193384	-0.0415833	0.000263341	-0.0316933	-0.0582508	-0.104346	-0.128949	-0.124065	-0.10427	-0.0966017	-0.0634428	-0.0518417	-0.0567333	-0.0730055	-0.0617653	-0.060828	-0.068887	-0.0975045	-0.0810389	-0.0576583	-0.0633228	-0.013524	-0.0134286	0.0208816	-0.0340705	0.0157941	0.16022	0.317816	0.494186	0.642492	0.669523	0.684241	0.705994	0.852176	1.07649	1.25243	1.47132	1.40786	1.53851	1.59038
ALM cell 2
		Time frame
	Trial num.	1	2	3	4	5	6	7	8	9	10	11	12	13	14	15	16	17	18	19	20	21	22	23	24	25	26	27	28	29	30	31	32	33	34	35	36	37	38	39	40	41	42	43	44	45	46	47	48
Left trial type	1	-0.253909	-0.253909	-0.253909	-0.253909	0.622748	0.622748	0.622748	-0.253909	-0.253909	-0.253909	-0.253909	-0.253909	-0.253909	-0.253909	-0.253909	-0.253909	-0.253909	-0.253909	0.0542715	0.599251	0.630792	0.322611	-0.222368	-0.253909	-0.253909	-0.253909	-0.253909	-0.253909	-0.253909	-0.253909	-0.253909	-0.253909	-0.0135432	-0.0135432	-0.0135432	-0.253909	-0.253909	-0.253909	-0.211524	-0.13257	0.194995	0.15261	0.0736564	-0.175672	-0.175672	-0.175672	-0.253909	-0.253909
	2	-0.253909	-0.253909	-0.123872	-0.123872	-0.0249345	-0.154971	-0.154971	-0.253909	-0.253909	-0.120455	-0.120455	-0.120455	-0.210694	-0.199595	0.545745	0.50253	0.491431	-0.253909	-0.253909	-0.253909	-0.253909	-0.000397772	-0.000397772	-0.000397772	-0.253909	-0.253909	-0.253909	-0.253909	-0.253909	-0.251665	-0.251665	-0.251665	-0.253909	-0.253909	-0.253909	-0.253909	0.293977	0.293977	0.293977	-0.161189	-0.161189	-0.161189	-0.253909	-0.253909	-0.253909	-0.253909	-0.141407	-0.0972804
	3	-0.253909	-0.253909	-0.253909	-0.171171	-0.171171	-0.171171	-0.253909	-0.253909	0.21001	0.21001	0.21001	-0.253909	-0.253909	-0.253909	-0.253909	-0.207321	-0.207321	0.17631	0.129723	0.510923	0.551842	0.551842	0.170642	-0.253909	-0.253909	-0.253909	-0.197998	-0.197998	-0.197998	-0.253909	-0.253909	-0.253909	0.0412549	0.0412549	0.0412549	-0.123798	-0.123798	-0.123798	-0.253909	-0.253909	-0.253909	-0.253909	-0.253909	0.0980502	0.0980502	0.0980502	-0.253909	0.118837
	4	-0.253909	-0.253909	-0.253909	-0.253909	-0.253909	-0.253909	-0.253909	0.0507351	0.0507351	0.0507351	-0.253909	-0.253909	-0.253909	-0.253909	-0.0624796	-0.0624796	-0.0624796	-0.253909	-0.253909	-0.253909	0.105035	0.176117	0.176117	-0.182826	-0.128378	-0.128378	-0.128378	-0.253909	-0.253909	-0.112133	-0.112133	-0.112133	-0.253909	-0.253909	0.482653	0.482653	0.482653	-0.253909	-0.253909	-0.253909	-0.253909	-0.0476761	-0.0476761	-0.0476761	-0.253909	-0.253909	-0.253909	-0.253909
	5	-0.253909	-0.253909	-0.253909	-0.253909	0.113268	0.113268	1.15307	0.785898	0.785898	-0.253909	-0.253909	-0.253909	-0.253909	-0.253909	-0.253909	-0.253909	0.439415	0.439415	0.439415	-0.253909	-0.253909	-0.253909	-0.181386	0.713819	0.713819	0.641297	-0.253909	-0.253909	-0.253909	-0.253909	-0.253909	-0.253909	-0.253909	-0.253909	-0.253909	0.34621	0.34621	0.34621	-0.253909	-0.253909	-0.253909	-0.253909	-0.253909	-0.253909	-0.253909	-0.253909	-0.253909	-0.253909
	6	-0.253909	0.421422	0.421422	0.421422	-0.253909	0.158586	0.158586	0.202802	0.102849	0.102849	0.0586333	-0.253909	-0.253909	-0.253909	-0.253909	-0.253909	-0.253909	-0.253909	-0.253909	-0.253909	-0.253909	-0.253909	-0.253909	-0.253909	-0.253909	-0.253909	-0.253909	-0.253909	-0.253909	0.259343	0.259343	0.259343	-0.253909	-0.253909	-0.253909	0.338239	0.338239	0.338239	-0.253909	-0.253909	-0.253909	-0.253909	-0.253909	-0.253909	-0.253909	-0.253909	-0.253909	-0.253909
	7	-0.253909	-0.253909	-0.253909	-0.253909	-0.253909	-0.253909	-0.253909	-0.253909	-0.253909	-0.253909	-0.253909	-0.253909	-0.253909	-0.253909	-0.253909	0.554783	0.554783	0.554783	-0.253909	-0.253909	-0.253909	-0.253909	-0.253909	-0.253909	-0.253909	-0.253909	-0.253909	-0.253909	-0.253909	-0.253909	-0.253909	-0.253909	-0.253909	0.0181398	0.0181398	0.0181398	-0.253909	-0.253909	-0.253909	-0.253909	-0.253909	-0.253909	-0.253909	-0.0175894	-0.0175894	-0.0175894	-0.253909	-0.198854
	8	-0.253909	-0.143759	-0.143759	-0.143759	-0.253909	-0.253909	-0.253909	-0.253909	0.228898	0.228898	0.228898	-0.253909	-0.253909	-0.0289226	-0.0289226	-0.0289226	-0.253909	-0.253909	-0.253909	-0.240716	-0.240716	-0.240716	-0.253909	-0.253909	0.285417	0.285417	0.320205	-0.21912	-0.21912	-0.253909	-0.253909	-0.253909	-0.253909	0.179683	0.199706	0.199706	-0.233886	-0.253909	-0.0669328	0.693978	0.693978	1.12725	0.366336	0.366336	-0.253909	-0.253909	-0.253909	-0.253909
	9	-0.253909	-0.253909	-0.253909	0.0358815	0.0358815	0.0457027	-0.244087	-0.244087	-0.253909	-0.253909	-0.253909	-0.253909	-0.253909	-0.253909	-0.14655	-0.0972049	-0.0972049	-0.204564	-0.253909	-0.253909	-0.253909	-0.253909	-0.253909	-0.253909	-0.253909	0.317967	0.317967	0.86695	0.688958	0.688958	0.232609	-0.161275	-0.161275	1.10038	1.10038	1.10038	-0.253909	-0.253909	-0.253909	-0.229332	-0.229332	-0.229332	-0.00444342	-0.00444342	-0.00444342	-0.253909	-0.253909	-0.253909
	10	-0.253909	-0.253909	-0.253909	0.199939	0.199939	0.199939	-0.253909	-0.246259	-0.246259	-0.246259	-0.253909	-0.253909	-0.253909	0.221035	0.221035	0.221035	0.171594	0.171594	0.401318	0.241787	0.241787	0.012063	0.314885	0.314885	0.314885	-0.205144	-0.205144	-0.205144	-0.0972902	-0.0972902	0.165079	0.0084608	0.0084608	-0.253909	-0.253909	-0.253909	-0.253909	-0.253909	-0.154712	-0.154712	0.287743	0.462388	0.462388	0.019933	-0.253909	-0.177523	-0.177523	-0.177523
	11	-0.253909	-0.253909	-0.253909	-0.253909	-0.253909	-0.120159	-0.120159	-0.120159	-0.253909	-0.253909	-0.253909	-0.253909	-0.253909	-0.253909	-0.253909	-0.253909	-0.253909	-0.253909	-0.253909	-0.253909	-0.253909	-0.253909	-0.253909	-0.253909	-0.253909	-0.253909	-0.253909	-0.253909	-0.0150784	-0.0150784	-0.0150784	-0.253909	-0.253909	-0.0524341	0.476533	0.476533	0.275058	-0.253909	-0.253909	-0.133177	-0.133177	-0.133177	-0.253909	-0.253909	-0.253909	0.198694	0.198694	0.198694
	12	-0.253909	-0.253909	-0.125826	-0.0113401	0.173386	0.0453028	-0.0691828	-0.253909	-0.253909	-0.253909	-0.253909	-0.253909	-0.253909	-0.253909	0.197652	0.197652	0.197652	-0.253909	-0.253909	-0.253909	-0.253909	-0.253909	-0.253909	-0.253909	-0.253909	0.0765187	0.0765187	0.0765187	-0.253909	-0.0430166	0.0436262	0.352284	0.141392	0.0547488	-0.253909	-0.253909	-0.253909	-0.253909	-0.253909	-0.253909	-0.253909	-0.253909	-0.253909	0.266643	0.266643	0.266643	-0.253909	-0.253909
	13	-0.253909	-0.253909	-0.253909	-0.253909	-0.253909	-0.253909	-0.253909	-0.253909	-0.253909	-0.253909	-0.253909	-0.253909	-0.253909	-0.253909	-0.253909	-0.253909	-0.253909	0.52056	0.52056	0.52056	-0.253909	-0.196869	-0.196869	-0.196869	-0.253909	-0.253909	-0.253909	-0.253909	-0.253909	-0.253909	-0.253909	-0.253909	-0.253909	-0.253909	-0.253909	-0.253909	-0.253909	-0.253909	-0.253909	-0.253909	-0.253909	-0.253909	-0.253909	-0.253909	-0.253909	-0.253909	-0.253909	0.721417
	14	-0.253909	-0.253909	-0.118133	-0.118133	-0.118133	0.0869721	0.0869721	0.0869721	-0.253909	-0.253909	-0.253909	-0.253909	-0.253909	-0.253909	-0.0420883	-0.0420883	-0.0420883	-0.253909	-0.253909	-0.253909	-0.253909	-0.253909	-0.253909	-0.253909	-0.253909	0.232604	0.380995	0.380995	-0.105517	-0.253909	0.293389	0.293389	0.293389	-0.253909	-0.253909	-0.253909	-0.253909	-0.253909	-0.253909	-0.253909	-0.253909	-0.253909	-0.253909	-0.253909	-0.253909	-0.253909	-0.253909	0.0875543
	15	-0.253909	-0.253909	-0.253909	-0.00649589	-0.00649589	0.0138195	-0.233593	0.13138	0.111064	0.111064	-0.253909	0.208165	0.208165	0.208165	-0.253909	-0.253909	0.0673603	0.0673603	0.0673603	-0.253909	-0.253909	-0.253909	-0.253909	-0.253909	-0.253909	-0.23089	-0.23089	-0.23089	0.155083	0.155083	0.155083	-0.253909	-0.253909	-0.253909	-0.253909	-0.253909	-0.253909	-0.253909	-0.253909	-0.253909	-0.253909	0.160074	0.160074	0.185685	-0.228297	-0.228297	-0.253909	-0.253909
	16	-0.253909	-0.23852	-0.183551	-0.183551	-0.198939	-0.253909	-0.207737	-0.207737	-0.207737	-0.253909	-0.253909	-0.253909	-0.253909	-0.253909	-0.253909	-0.253909	-0.253909	-0.253909	-0.253909	0.402722	0.402722	0.402722	-0.253909	-0.253909	-0.253909	-0.253909	-0.253909	-0.253909	-0.253909	-0.253909	-0.253909	-0.253909	-0.253909	-0.253909	-0.253909	-0.253909	-0.253909	-0.253909	-0.253909	-0.253909	-0.253909	-0.253909	-0.253909	-0.253909	-0.253909	-0.253909	-0.253909	-0.253909
	17	-0.253909	-0.253909	-0.253909	-0.253909	0.0206964	0.0206964	0.0206964	-0.253909	-0.253909	-0.253909	-0.253909	-0.253909	-0.253909	-0.253909	-0.253909	-0.253909	0.593592	0.593592	0.593592	-0.253909	-0.253909	-0.253909	0.164779	0.164779	0.164779	-0.253909	-0.253909	-0.253909	-0.0326325	-0.0326325	0.628718	0.407442	0.407442	0.281236	0.281236	0.281236	-0.253909	-0.253909	-0.253909	-0.253909	-0.253909	-0.253909	-0.253909	-0.253909	-0.253909	-0.253909	0.410529	0.410529
	18	-0.253909	-0.253909	-0.253909	-0.253909	-0.253909	-0.253909	-0.253909	-0.253909	-0.177899	0.38533	0.38533	0.309321	0.0176327	0.0176327	0.0176327	-0.253909	-0.253909	-0.253909	-0.253909	-0.253909	0.325903	0.325903	0.325903	-0.253909	-0.253909	-0.101826	0.558687	0.558687	0.406604	-0.253909	-0.253909	-0.253909	-0.253909	0.229461	0.229461	0.229461	-0.253909	-0.253909	-0.253909	-0.253909	-0.253909	-0.253909	-0.253909	-0.0488395	-0.0488395	0.886802	0.681733	0.821777
	19	0.968775	0.778447	0.370886	0.174145	-0.253909	-0.253909	-0.253909	-0.253909	-0.253909	-0.253909	-0.253909	-0.253909	-0.253909	-0.253909	-0.253909	-0.253909	-0.253909	-0.253909	-0.253909	-0.253909	-0.253909	-0.253909	-0.253909	-0.253909	-0.253909	-0.253909	-0.253909	-0.253909	-0.253909	-0.253909	-0.253909	-0.253909	-0.253909	0.776938	0.776938	0.776938	-0.253909	-0.253909	-0.17693	-0.17693	-0.17693	-0.253909	-0.253909	-0.253909	-0.253909	-0.253909	-0.253909	-0.253909
	20	-0.253909	-0.253909	-0.253909	0.806555	0.806555	0.806555	0.294976	0.294976	0.294976	-0.253909	-0.253909	-0.253909	-0.249627	-0.249627	-0.249627	-0.253909	-0.253909	-0.253909	-0.253909	-0.253909	0.687962	0.687962	0.687962	-0.253909	-0.253909	-0.253909	-0.253909	-0.253909	-0.253909	-0.253909	-0.253909	-0.253909	0.182956	0.182956	0.182956	-0.253909	-0.253909	-0.253909	-0.253909	-0.253909	-0.253909	-0.253909	1.22043	1.22043	1.22043	-0.253909	-0.253909	-0.253909
	21	-0.253909	-0.253909	-0.253909	-0.253909	-0.253909	-0.253909	-0.253909	-0.253909	-0.253909	-0.253909	-0.253909	-0.253909	-0.164711	-0.0810687	-0.0810687	-0.170266	-0.253909	-0.253909	-0.253909	-0.253909	-0.253909	-0.253909	0.349846	0.349846	0.349846	-0.253909	-0.253909	-0.253909	-0.253909	-0.253909	-0.253909	0.177563	0.177563	0.177563	-0.253909	-0.253909	-0.253909	-0.253909	-0.253909	-0.253909	-0.253909	-0.253909	-0.253909	-0.253909	-0.253909	-0.253909	-0.253909	-0.253909
	22	-0.253909	-0.253909	-0.253909	-0.253909	-0.247267	-0.247267	-0.247267	-0.253909	-0.253909	-0.253909	-0.253909	-0.253909	-0.253909	-0.253909	-0.253909	-0.253909	-0.253909	-0.253909	-0.253909	-0.253909	-0.253909	-0.253909	-0.253909	-0.253909	0.00184272	0.00184272	0.00184272	-0.253909	-0.226935	-0.226935	-0.226935	-0.253909	-0.253909	-0.253909	-0.253909	-0.253909	-0.253909	-0.253909	-0.253909	-0.253909	0.150289	0.150289	0.150289	-0.253909	-0.253909	-0.253909	0.607032	0.607032
	23	-0.253909	-0.0336588	0.0504661	0.0504661	-0.169784	-0.253909	-0.132956	-0.132956	-0.132956	-0.253909	-0.253909	-0.253909	-0.253909	-0.253909	-0.253909	-0.253909	-0.253909	-0.253909	-0.253909	-0.253909	-0.253909	0.0414867	0.0414867	0.0414867	-0.253909	-0.154553	-0.154553	-0.154553	-0.253909	-0.253909	-0.253909	-0.253909	-0.253909	-0.253909	0.0965269	0.621536	0.659165	0.30873	-0.216279	-0.253909	-0.253909	-0.253909	-0.253909	-0.253909	-0.253909	-0.253909	-0.253909	-0.253909
	24	-0.253909	-0.253909	-0.253909	-0.253909	-0.253909	-0.253909	-0.253909	-0.253909	-0.253909	-0.253909	-0.253909	-0.253909	-0.253909	-0.253909	0.196278	0.196278	0.196278	-0.202489	-0.202489	0.659363	0.607944	0.607944	-0.253909	-0.253909	0.911555	0.911555	0.911555	-0.253909	-0.253909	-0.253909	-0.253909	-0.253909	-0.253909	-0.253909	-0.253909	-0.253909	-0.253909	-0.253909	-0.253909	-0.253909	-0.253909	-0.253909	-0.253909	-0.253909	-0.253909	-0.253909	-0.253909	-0.253909
	25	-0.253909	-0.253909	-0.253909	-0.0451852	0.235462	0.235462	0.0267385	-0.253909	-0.253909	-0.253909	-0.00076285	0.13705	0.13705	-0.116095	-0.253909	-0.253909	-0.253909	-0.253909	-0.253909	-0.253909	-0.253909	-0.253909	-0.253909	-0.253909	-0.253909	-0.253909	-0.253909	-0.253909	0.471265	0.471265	0.471265	-0.253909	-0.253909	-0.253909	-0.253909	-0.253909	0.0791398	0.0791398	0.0791398	-0.253909	-0.253909	-0.253909	-0.253909	-0.253909	-0.253909	-0.253909	-0.253909	-0.253909
	26	-0.253909	-0.253909	-0.253909	-0.253909	-0.0239036	-0.0239036	0.189525	-0.0404804	-0.0404804	-0.253909	-0.253909	-0.126119	-0.126119	0.944629	0.81684	0.81684	-0.253909	-0.253909	-0.253909	-0.113708	-0.0394342	-0.0394342	-0.179635	-0.253909	-0.253909	-0.253909	-0.253909	-0.0388519	-0.0388519	0.13325	-0.081807	-0.081807	0.268733	0.268733	0.268733	-0.253909	-0.253909	-0.253909	-0.253909	-0.253909	-0.253909	-0.253909	-0.253909	-0.253909	-0.253909	-0.253909	-0.253909	-0.253909
	27	-0.253909	-0.150251	-0.150251	-0.253909	-0.253909	-0.253909	-0.253909	-0.253909	-0.192858	-0.192858	-0.192858	0.0766872	0.0766872	0.0766872	-0.253909	-0.253909	-0.253909	-0.212837	0.483219	0.483219	0.442148	-0.253909	-0.253909	-0.253909	-0.253909	-0.253909	-0.253909	-0.253909	0.0378252	0.0378252	0.0378252	-0.253909	-0.253909	-0.253909	-0.210644	-0.210644	-0.210644	-0.253909	-0.253909	-0.253909	-0.253909	-0.253909	-0.253909	0.422104	0.422104	0.422104	-0.0685279	-0.0685279
	28	-0.253909	0.0854968	0.0854968	0.0854968	-0.122014	-0.0102069	-0.0102069	-0.0282618	-0.140069	-0.140069	-0.253909	0.0984225	0.0984225	0.0984225	0.057764	0.057764	0.057764	0.193258	0.193258	0.263331	-0.183836	-0.014028	-0.0841007	-0.0841007	-0.253909	-0.253909	-0.253909	-0.253909	-0.253909	-0.253909	-0.253909	-0.253909	-0.0543909	0.0779577	0.126359	1.19116	1.05881	1.01041	-0.253909	-0.253909	-0.253909	-0.253909	-0.253909	-0.253909	-0.253909	-0.253909	0.183088	0.183088
	29	-0.253909	-0.253909	-0.253909	-0.253909	-0.253909	-0.253909	-0.253909	-0.253909	-0.0262649	-0.0262649	-0.0262649	-0.253909	-0.253909	-0.253909	0.136138	0.541561	0.541561	0.151514	-0.253909	-0.253909	-0.253909	-0.253909	-0.253909	-0.253909	-0.253909	-0.253909	-0.253909	0.27486	0.647635	0.647635	0.118866	-0.253909	-0.253909	-0.253909	-0.253909	-0.130956	-0.130956	-0.130956	0.224543	0.354531	0.354531	-0.123921	-0.253909	-0.253909	-0.253909	-0.253909	-0.253909	-0.253909
	30	-0.253909	-0.253909	-0.253909	-0.253909	-0.253909	-0.253909	-0.253909	-0.253909	-0.253909	-0.253909	0.0686155	0.0686155	0.0686155	-0.253909	-0.232547	-0.232547	-0.232547	-0.253909	-0.181837	0.113797	0.368232	0.296161	0.000526458	-0.253909	-0.253909	-0.253909	-0.253909	-0.253909	-0.253909	-0.253909	0.0322494	0.0322494	0.0599489	-0.226209	-0.226209	-0.253909	-0.253909	-0.253909	-0.253909	-0.253909	-0.253909	-0.253909	-0.0280096	0.229684	0.229684	0.00378495	-0.0626202	-0.0626202
	31	-0.253909	-0.253909	-0.253909	-0.253909	-0.253909	-0.253909	-0.253909	-0.19861	0.0242428	0.0242428	-0.0310554	0.122526	0.122526	0.533465	0.15703	0.15703	-0.253909	-0.253909	-0.253909	-0.253909	-0.253909	-0.253909	-0.0708083	-0.0708083	-0.0708083	-0.253909	-0.253909	0.615739	0.615739	0.615739	-0.253909	-0.1734	-0.1734	-0.1734	-0.253909	-0.253909	-0.253909	-0.253909	-0.253909	-0.253909	-0.253909	-0.253909	-0.253909	-0.253909	-0.253909	-0.0772936	-0.0772936	-0.0772936
	32	-0.253909	-0.253909	-0.253909	-0.246022	0.425827	0.425827	0.417941	-0.253909	-0.253909	-0.253909	-0.253909	-0.253909	-0.253909	-0.253909	-0.253909	-0.253909	-0.253909	-0.253909	-0.253909	0.269555	0.269555	0.269555	-0.253909	-0.253909	-0.253909	-0.253909	-0.253909	-0.253909	-0.253909	-0.0140789	-0.0140789	0.426828	0.186999	0.186999	-0.253909	-0.253909	-0.253909	-0.253909	-0.253909	-0.253909	-0.253909	-0.253909	-0.253909	-0.253909	-0.253909	-0.253909	-0.253909	0.102692
	33	-0.253909	-0.0141509	-0.0141509	-0.253909	-0.253909	-0.253909	-0.253909	-0.253909	-0.253909	-0.224791	-0.0465715	-0.0465715	-0.0756888	-0.0889136	-0.0889136	-0.0889136	-0.253909	-0.253909	-0.253909	-0.253909	-0.253909	-0.253909	-0.253909	-0.253909	0.300254	0.858087	1.0965	0.669073	0.111239	-0.127175	0.827145	0.827145	0.827145	-0.253909	-0.253909	-0.253909	-0.253909	-0.253909	-0.253909	-0.253909	-0.253909	-0.253909	-0.253909	-0.253909	-0.253909	-0.253909	0.146798	0.807195
	34	-0.253909	-0.253909	-0.253909	-0.253909	0.14197	0.310023	0.310023	-0.0858562	-0.253909	-0.253909	-0.253909	-0.253909	-0.253909	-0.253909	-0.253909	-0.253909	-0.253909	-0.253909	-0.253909	-0.253909	-0.253909	-0.253909	-0.253909	-0.0255075	-0.0255075	-0.0255075	-0.253909	-0.253909	-0.195024	-0.195024	-0.195024	-0.253909	-0.253909	-0.253909	-0.253909	-0.253909	-0.253909	-0.253909	-0.253909	0.465754	0.465754	0.465754	-0.253909	-0.253909	-0.253909	-0.253909	0.394365	0.394365
	35	-0.253909	-0.253909	-0.253909	-0.253909	0.474709	0.505433	0.505433	-0.143505	-0.174229	-0.174229	-0.253909	-0.253909	-0.253909	-0.253909	-0.253909	-0.253909	-0.253909	0.065759	0.065759	0.065759	-0.253909	-0.253909	-0.253909	-0.253909	-0.253909	-0.253909	-0.253909	-0.253909	0.23883	0.23883	0.23883	-0.253909	-0.253909	-0.253909	-0.253909	-0.253909	-0.253909	-0.253909	-0.253909	-0.253909	-0.253909	0.616002	0.616002	0.616002	-0.253909	-0.253909	-0.253909	-0.253909
	36	-0.253909	-0.253909	-0.253909	-0.235816	-0.235816	-0.0664349	-0.0845271	-0.0845271	-0.253909	-0.253909	-0.253909	-0.253909	-0.253909	-0.253909	0.121337	0.121337	0.173956	-0.201289	-0.201289	-0.253909	-0.253909	0.310688	0.310688	0.310688	0.113843	0.113843	0.113843	-0.253909	-0.253909	-0.253909	-0.253909	-0.253909	-0.253909	-0.253909	-0.253909	-0.253909	-0.253909	-0.253909	-0.253909	-0.253909	-0.253909	-0.253909	-0.253909	-0.253909	-0.253909	-0.253909	-0.253909	0.0489278
	37	-0.253909	-0.132261	-0.132261	-0.132261	-0.149577	-0.149577	-0.149577	-0.253909	-0.253909	-0.253909	-0.253909	-0.253909	-0.253909	-0.253909	-0.253909	-0.253909	-0.253909	-0.253909	-0.253909	-0.253909	0.0536435	0.0536435	0.0696604	-0.237892	-0.237892	-0.253909	-0.253909	-0.253909	0.174341	0.174341	0.174341	-0.253909	-0.253909	0.531607	0.531607	0.531607	-0.253909	-0.253909	-0.253909	-0.253909	0.104736	0.104736	0.104736	-0.253909	-0.253909	-0.253909	-0.253909	-0.253909
	38	-0.253909	-0.253909	-0.253909	-0.253909	-0.253909	-0.253909	-0.253909	-0.065192	-0.065192	-0.065192	-0.253909	-0.253909	-0.253909	-0.253909	-0.253909	-0.253909	-0.242756	0.152078	0.152078	0.140926	0.307716	0.307716	0.322699	-0.238925	-0.238925	-0.253909	0.297182	0.297182	0.793456	0.242365	0.242365	-0.253909	-0.253909	-0.253909	-0.253909	-0.253909	-0.253909	-0.253909	-0.253909	0.123515	0.123515	0.123515	-0.253909	-0.253909	-0.253909	-0.253909	-0.253909	-0.253909
	39	1.02982	1.03446	0.606552	0.606552	-0.253909	-0.253909	-0.253909	-0.253909	-0.253909	-0.253909	-0.253909	-0.253909	-0.253909	-0.253909	-0.253909	-0.253909	-0.253909	-0.253909	-0.253909	-0.223043	0.801093	0.801093	1.04085	0.0167188	0.0167188	-0.253909	-0.253909	-0.253909	-0.253909	-0.253909	-0.253909	-0.185817	-0.185817	-0.185817	-0.253909	-0.0910822	-0.0910822	-0.0910822	-0.253909	-0.253909	-0.253909	-0.253909	-0.253909	-0.253909	-0.253909	0.643243	0.643243	0.643243
	40	-0.253909	-0.253909	-0.253909	-0.253909	-0.253909	-0.253909	-0.253909	-0.253909	-0.253909	-0.253909	-0.253909	-0.253909	-0.253909	-0.105845	-0.105845	-0.105845	-0.253909	-0.253909	-0.253909	0.386727	0.386727	0.386727	-0.253909	-0.253909	0.0268056	0.0268056	0.0268056	-0.253909	-0.253909	-0.253909	-0.193919	0.446228	0.446228	0.629753	-0.0103933	-0.0103933	-0.253909	-0.253909	-0.253909	-0.253909	-0.253909	-0.113157	0.168419	0.168419	0.027667	-0.253909	-0.253909	0.0534663
	41	1.18067	0.224284	-0.253909	-0.253909	0.13401	0.13401	0.159852	-0.228067	-0.20017	-0.226012	-0.226012	-0.153988	-0.0619636	-0.0619636	0.0518536	0.266794	0.266794	0.0530558	-0.253909	-0.253909	-0.253909	-0.253909	-0.158922	0.678261	0.678261	0.583275	-0.253909	-0.253909	-0.0643026	0.22252	0.22252	0.0329142	-0.253909	-0.0766131	-0.0178024	-0.0178024	-0.00280923	-0.06162	0.119638	0.143776	0.143776	-0.0374824	-0.253689	-0.253388	-0.253388	-0.253608	-0.253909	-0.253909
	42	-0.253909	-0.165165	-0.165165	-0.165165	-0.253909	-0.253909	-0.253909	-0.253909	-0.253909	0.05956	0.05956	0.05956	-0.253909	0.100031	0.100031	0.548644	0.441534	0.441534	-0.00707936	-0.253909	-0.253909	-0.253909	-0.253909	-0.253909	-0.253909	-0.253909	-0.253909	0.213491	0.213491	0.684135	0.216736	0.216736	-0.253909	-0.253909	-0.253909	-0.253909	-0.253909	-0.253909	-0.253909	-0.253909	-0.0697524	-0.0697524	0.200521	0.0163649	0.129808	-0.140465	-0.140465	-0.253909
	43	-0.253909	-0.253909	-0.117136	-0.117136	-0.117136	-0.253909	-0.253909	-0.253909	-0.253909	-0.253909	-0.253909	-0.253909	-0.253909	-0.253909	-0.253909	0.793637	0.793637	0.793637	-0.253909	-0.253909	-0.253909	-0.253909	-0.253909	0.13008	0.13008	0.13008	-0.253909	-0.253909	-0.253909	-0.228771	-0.228771	-0.228771	-0.253909	-0.253909	0.0485497	0.31843	0.31843	0.0159721	-0.253909	-0.182936	-0.182936	-0.182936	0.16913	0.16913	0.16913	0.0482561	0.0482561	0.0482561
	44	2.40817	0.633452	-0.253909	-0.253909	-0.253909	-0.253909	-0.253909	-0.253909	-0.253909	-0.253909	-0.253909	-0.150423	-0.150423	-0.150423	-0.164129	-0.164129	-0.164129	-0.253909	-0.253909	-0.253909	0.114596	0.114596	0.114596	-0.253909	-0.253909	-0.253909	-0.219871	-0.219871	-0.219871	-0.253909	-0.253909	0.5873	0.611084	0.611084	-0.230125	-0.253909	-0.253909	-0.253909	-0.253909	-0.253909	-0.253909	-0.253909	-0.253909	-0.253909	-0.253909	-0.253909	-0.253909	-0.253909
	45	-0.253909	-0.253909	-0.253909	-0.253909	-0.253909	-0.253909	-0.253909	-0.253909	-0.253909	-0.253909	-0.253909	-0.253909	-0.253909	-0.253909	-0.253909	-0.253909	0.0793416	0.0793416	0.0793416	-0.253909	-0.253909	-0.253909	-0.253909	0.0209733	0.0209733	0.0209733	-0.253909	-0.253909	-0.253909	-0.253909	-0.253909	-0.253909	-0.253909	-0.253909	-0.253909	-0.253909	-0.253909	-0.253909	0.0598229	0.0598229	0.455646	0.141914	0.141914	-0.253909	-0.253909	-0.253909	-0.253909	-0.253909
	46	2.00333	0.498506	-0.253909	-0.253909	-0.253909	-0.253909	-0.253909	-0.253909	-0.253909	-0.253909	-0.253909	-0.253909	0.541932	0.541932	0.541932	-0.253909	-0.253909	-0.253909	-0.253909	-0.253909	-0.253909	-0.253909	-0.253909	-0.253909	-0.253909	-0.253909	-0.253909	-0.253909	0.292994	0.292994	0.292994	-0.253909	-0.253909	-0.253909	-0.0322023	-0.0322023	-0.0322023	-0.253909	-0.253909	-0.253909	-0.253909	-0.253909	-0.253909	-0.253909	0.426493	0.426493	0.426493	-0.253909
	47	-0.253909	-0.253909	-0.253909	-0.253909	-0.253909	-0.253909	-0.253909	-0.253909	-0.253909	-0.253909	-0.253909	-0.253909	-0.253909	-0.253909	-0.253909	-0.253909	-0.253909	-0.253909	-0.253909	-0.253909	-0.253909	-0.253909	-0.253909	-0.253909	-0.253909	-0.253909	-0.253909	-0.253909	-0.253909	0.898028	0.898028	0.898028	-0.253909	-0.253909	-0.253909	-0.253909	-0.248402	-0.248402	-0.248402	-0.253909	-0.253909	-0.253909	-0.253909	-0.253909	-0.253909	-0.253909	-0.253909	-0.253909
	48	0.73729	0.0764909	-0.253909	-0.253909	-0.253909	-0.253909	-0.253909	-0.253909	-0.253909	-0.253909	0.0513621	0.0513621	0.0513621	-0.253909	-0.253909	-0.253909	-0.253909	-0.253909	-0.253909	-0.253909	0.155858	0.477939	0.69207	0.282304	-0.0397775	-0.253909	-0.253909	-0.0199496	-0.0199496	-0.0199496	-0.253909	-0.253909	-0.253909	-0.253909	-0.253909	-0.253909	-0.253909	-0.253909	-0.253909	-0.253909	-0.253909	-0.144558	0.213358	0.213358	0.104007	-0.253909	-0.253909	-0.253909
	49	-0.253909	-0.253909	-0.253909	-0.253909	-0.253909	-0.253909	-0.253909	-0.253909	-0.253909	-0.253909	-0.0363827	-0.0363827	-0.0363827	-0.253909	-0.253909	-0.253909	-0.253909	-0.253909	-0.253909	-0.253909	0.156379	0.156379	0.156379	-0.253909	-0.253909	-0.253909	-0.253909	-0.253909	-0.253909	-0.253909	-0.253909	-0.253909	-0.253909	-0.253909	-0.253909	-0.253909	-0.253909	-0.253909	-0.253909	-0.253909	-0.253909	0.0831779	0.0831779	0.0831779	-0.253909	-0.253909	-0.253909	-0.253909
	50	-0.253909	-0.253909	-0.253909	-0.253909	-0.253909	-0.253909	0.141465	0.309839	0.309839	-0.0855344	0.236204	0.236204	0.236204	-0.253909	0.102697	0.102697	0.102697	-0.221179	0.0983891	0.0983891	0.527026	0.207458	0.207458	-0.253909	-0.253909	-0.253909	-0.253909	-0.253909	-0.253909	-0.173251	-0.173251	-0.173251	-0.253909	-0.253909	-0.253909	-0.253909	-0.253909	0.653867	0.653867	0.653867	-0.253909	-0.253909	-0.253909	-0.253909	1.7172	1.88434	1.88434	0.344458
	51	1.0601	0.184094	-0.253909	-0.253909	-0.253909	-0.253909	0.26824	0.26824	0.26824	0.448806	0.448806	0.448806	-0.253909	-0.253909	-0.253909	-0.253909	-0.253909	0.594244	0.594244	0.594244	-0.253909	-0.253909	-0.253909	-0.253909	-0.253909	-0.253909	-0.253909	-0.253909	0.364292	0.364292	0.835752	0.217552	0.217552	-0.253909	0.228432	0.228432	0.228432	-0.253909	-0.253909	0.457894	0.457894	0.457894	-0.253909	-0.253909	-0.253909	0.0217355	0.0217355	0.803545
	52	-0.253909	-0.233758	-0.233758	-0.233758	-0.253909	0.0986119	0.0986119	0.0986119	-0.200783	0.191517	0.191517	0.138391	-0.253909	-0.253909	-0.253909	-0.253909	-0.253909	0.0345149	0.0345149	0.0345149	-0.253909	-0.253909	-0.0728246	-0.0728246	-0.0728246	-0.253909	-0.253909	-0.253909	-0.253909	-0.253909	-0.253909	-0.253909	-0.253909	-0.253909	0.253316	0.461342	0.461342	-0.0458822	-0.253909	0.167727	0.167727	0.167727	-0.253909	-0.253909	-0.253909	-0.253909	-0.253909	-0.253909
	53	-0.253909	0.319053	0.319053	0.319053	-0.253909	-0.253909	-0.253909	-0.253909	-0.253909	-0.253909	-0.253909	-0.253909	-0.246815	-0.246815	-0.246815	-0.120995	-0.120995	-0.120995	-0.253909	-0.253909	0.357073	0.463147	0.463147	-0.147835	-0.253909	-0.253909	-0.151805	-0.151805	-0.151805	-0.253909	-0.253909	-0.253909	-0.253909	0.206782	0.206782	0.206782	-0.253909	-0.253909	-0.253909	-0.253909	-0.253909	-0.253909	-0.253909	1.08351	1.08351	1.08351	-0.253909	-0.253909
	54	-0.253909	-0.253909	-0.253909	-0.253909	-0.253909	0.442246	0.907975	0.907975	0.439377	-0.0263517	-0.0263517	-0.253909	-0.253909	-0.253909	-0.253909	-0.237587	-0.237587	0.156597	0.140275	0.140275	-0.169596	-0.137686	-0.137686	-0.221999	-0.253909	-0.253909	-0.253909	-0.253909	-0.253909	-0.253909	-0.253909	-0.253909	-0.253909	-0.253909	-0.253909	0.635516	0.635516	0.635516	-0.253909	-0.253909	-0.253909	-0.253909	-0.253909	-0.253909	-0.253909	0.133816	0.133816	0.133816
	55	-0.253909	-0.227757	-0.227757	-0.253909	0.124505	0.124505	0.124505	-0.253909	-0.253909	-0.253909	-0.253909	-0.253909	-0.189568	-0.189568	0.674912	0.610571	0.610571	-0.253909	-0.253909	-0.253909	-0.253909	-0.253909	-0.253909	-0.253909	-0.253909	0.154652	0.154652	0.154652	-0.253909	-0.253909	-0.253909	-0.253909	-0.253909	-0.253909	-0.253909	-0.253909	0.0281592	0.0281592	0.0281592	-0.253909	0.514233	0.514233	0.514233	-0.253909	0.269845	0.626575	0.626575	0.102821
	56	-0.253909	0.282191	0.282191	-0.253909	-0.253909	-0.253909	-0.253909	-0.253909	-0.253909	-0.253909	-0.253909	-0.253909	-0.253909	-0.253909	-0.253909	-0.253909	-0.168652	-0.168652	-0.168652	-0.253909	0.298994	0.298994	0.298994	-0.253909	-0.253909	-0.253909	-0.253909	-0.253909	-0.253909	-0.253909	-0.253909	-0.253909	-0.0313467	0.147657	0.404405	0.181843	0.00283891	-0.253909	-0.253909	-0.253909	-0.253909	-0.253909	-0.253909	-0.253909	0.558017	0.558017	0.558017	0.154917
	57	1.3073	0.301136	-0.219268	-0.219268	-0.253909	-0.253909	-0.253909	-0.244521	0.540165	0.540165	0.530777	-0.253909	-0.253909	-0.253909	-0.253909	-0.253909	-0.253909	-0.253909	-0.253909	-0.253909	-0.253909	0.401381	0.401381	0.401381	-0.253909	-0.253909	-0.253909	0.0644018	0.0644018	0.0644018	-0.253909	-0.253909	-0.253909	-0.253909	-0.253909	-0.253909	0.171623	0.171623	0.171623	-0.253909	-0.253909	-0.253909	-0.253909	-0.253909	-0.253909	-0.253909	-0.253909	-0.253909
	Mean neural activity	-0.0306326	-0.0989641	-0.161639	-0.137411	-0.108795	-0.0776342	-0.0619343	-0.128277	-0.119607	-0.141432	-0.133888	-0.150549	-0.164	-0.143359	-0.0944084	-0.061165	-0.0598782	-0.0739989	-0.102715	-0.078013	-0.0169409	-0.00113061	-0.0324642	-0.117327	-0.10396	-0.103263	-0.1172	-0.116847	-0.0644135	-0.0386233	-0.0344111	-0.0845185	-0.107794	-0.0597206	-0.0466337	0.00242276	-0.0759136	-0.12239	-0.181791	-0.148425	-0.113807	-0.0858703	-0.0936435	-0.0794647	-0.0596537	-0.0465821	-0.0498917	-0.0309936
		Trial frame
	Trial num.	1	2	3	4	5	6	7	8	9	10	11	12	13	14	15	16	17	18	19	20	21	22	23	24	25	26	27	28	29	30	31	32	33	34	35	36	37	38	39	40	41	42	43	44	45	46	47	48
Right trial type	1	-0.253909	-0.253909	-0.253909	0.193904	0.193904	0.193904	-0.0931932	-0.0931932	-0.0931932	-0.00870588	-0.00870588	-0.00870588	-0.253909	-0.253909	-0.253909	-0.253909	-0.253909	-0.253909	-0.253909	-0.253909	-0.253909	-0.253909	-0.253909	0.246668	0.246668	0.246668	-0.253909	-0.253909	-0.253909	-0.253909	-0.253909	-0.253909	-0.118974	0.147807	0.147807	0.0128732	-0.253909	-0.253909	-0.253909	-0.253909	-0.253909	-0.253909	-0.253909	-0.253909	0.31623	0.31623	0.31623	-0.253909
	2	-0.253909	-0.253909	0.281791	0.281791	0.281791	-0.253909	-0.253909	-0.253909	-0.253909	-0.253909	-0.253909	-0.253909	-0.253909	-0.253909	-0.253909	-0.253909	-0.253909	-0.253909	-0.244677	-0.244677	-0.244677	-0.253909	-0.253909	-0.253909	-0.253909	-0.253909	-0.253909	-0.12743	0.149021	0.149021	0.0225419	-0.253909	-0.0991905	-0.0991905	-0.0991905	-0.253909	-0.253909	-0.0301447	-0.0301447	-0.0301447	-0.253909	-0.253909	-0.253909	-0.238928	-0.0965773	-0.0965773	-0.111558	-0.253909
	3	-0.253909	-0.253909	-0.253909	0.265834	0.265834	0.265834	0.00117634	0.00117634	0.00117634	-0.253909	-0.253909	-0.0578592	-0.0578592	-0.0578592	-0.253909	-0.217994	-0.217994	-0.146831	-0.182746	-0.182746	-0.253909	-0.253909	-0.253909	-0.253909	-0.253909	-0.253909	-0.253909	-0.253909	-0.253909	-0.253909	0.520264	0.520264	0.520264	0.176941	0.176941	0.176941	-0.253909	-0.253909	0.383289	0.383289	0.383289	-0.253909	-0.253909	-0.253909	-0.223353	-0.223353	-0.223353	-0.253909
	4	-0.253909	-0.253909	-0.253909	-0.253909	-0.253909	-0.253909	-0.253909	-0.253909	-0.253909	-0.253909	0.15675	0.15675	0.15675	-0.253909	-0.253909	-0.253909	-0.253909	0.384047	0.771133	0.771133	0.181076	-0.20601	-0.20601	-0.253909	-0.253909	-0.253909	-0.253909	-0.253909	-0.253909	-0.253909	0.450216	0.450216	0.450216	-0.253909	-0.209795	-0.209795	-0.209795	-0.253909	-0.253909	-0.253909	-0.253909	-0.126931	-0.126931	0.495876	0.368898	0.390053	-0.232754	-0.232754
	5	-0.253909	-0.253909	-0.253909	-0.253909	-0.253909	-0.253909	-0.175353	-0.175353	-0.175353	-0.253909	0.31351	0.31351	0.31351	-0.253909	-0.253909	-0.253909	-0.253909	-0.253909	-0.253909	-0.253909	-0.253909	-0.253909	-0.253909	-0.253909	-0.253909	-0.253909	-0.253909	-0.253909	-0.253909	-0.253909	0.0502465	0.0502465	0.129599	0.0596822	0.0596822	-0.0196704	-0.253909	-0.253909	-0.253909	-0.253909	0.782499	0.782499	0.782499	-0.253909	-0.253909	-0.253909	-0.253909	-0.253909
	6	0.232704	0.0882022	-0.074002	-0.074002	-0.253909	-0.253909	0.0394789	0.0394789	0.0394789	-0.202131	-0.202131	-0.202131	0.216882	0.216882	0.216882	-0.253909	-0.253909	-0.253909	-0.253909	-0.253909	-0.253909	-0.253909	-0.253909	-0.253909	-0.253909	-0.253909	-0.253909	-0.253909	-0.253909	0.221978	0.221978	0.221978	-0.253909	-0.253909	-0.253909	-0.253909	0.078057	0.238549	0.238549	0.0880076	-0.0724841	-0.0724841	-0.253909	-0.253909	0.0720501	0.0720501	0.0720501	-0.253909
	7	0.3904	0.104983	-0.109787	0.288125	0.288125	0.288125	-0.253909	-0.253909	-0.253909	-0.253909	-0.253909	-0.253909	-0.253909	-0.253909	-0.253909	-0.253909	-0.253909	-0.253909	-0.253909	-0.253909	-0.253909	-0.253909	-0.253909	-0.253909	-0.253909	-0.253909	0.386905	0.386905	0.386905	-0.253909	-0.253909	-0.253909	-0.253909	0.120651	0.2245	0.2245	-0.15006	-0.253909	-0.253909	0.190824	0.196817	0.196817	-0.247915	-0.253909	-0.253909	-0.253909	-0.126763	-0.126763
	8	-0.253909	-0.199802	-0.199802	-0.199802	-0.253909	-0.253909	-0.253909	-0.165103	-0.165103	-0.165103	-0.253909	-0.253909	-0.253909	-0.253909	-0.253909	-0.253909	-0.253909	-0.253909	-0.253909	-0.253909	-0.214583	-0.214583	-0.214583	0.299311	0.299311	0.299311	-0.253909	-0.253909	-0.253909	-0.253909	-0.22359	-0.22359	-0.22359	-0.253909	-0.253909	-0.253909	0.0522733	0.0522733	0.0522733	-0.253909	-0.253909	-0.253909	-0.253909	-0.253909	-0.253909	0.0795107	0.0795107	0.0795107
	9	2.30639	0.610715	-0.242717	-0.253909	-0.253909	0.498315	0.498315	0.498315	-0.253909	-0.253909	-0.253909	-0.253909	-0.253909	-0.253909	-0.253909	-0.124054	-0.124054	-0.0874335	-0.217288	0.0423895	0.107894	0.107894	-0.0602891	-0.162414	-0.162414	-0.253909	-0.253909	-0.204002	-0.0675648	-0.0675648	-0.117472	-0.253909	-0.253909	-0.253909	-0.253909	-0.253909	-0.253909	-0.253909	-0.253909	-0.253909	-0.253909	-0.253909	-0.253909	-0.253909	-0.12109	-0.12109	-0.12109	-0.253909
	10	-0.253909	-0.253909	-0.253909	-0.253909	-0.160748	-0.160748	-0.109909	-0.203069	-0.203069	-0.253909	-0.253909	-0.231085	-0.231085	-0.231085	-0.253909	-0.253909	-0.253909	-0.253909	0.0273011	0.0273011	0.0273011	-0.20894	0.309668	0.309668	0.2647	-0.253909	-0.253909	0.249833	0.249833	0.249833	-0.253909	-0.253909	-0.253909	-0.253909	-0.253909	-0.253909	-0.253909	-0.253909	-0.253909	-0.253909	-0.253909	-0.253909	-0.253909	-0.253909	-0.253909	-0.253909	0.520193	0.520193
	11	-0.253909	-0.253909	-0.253909	-0.253909	-0.253909	-0.253909	-0.253909	-0.253909	-0.253909	-0.253909	-0.253909	-0.0421601	0.388109	0.388109	0.207549	-0.222721	-0.222721	-0.253909	-0.253909	-0.253909	-0.253909	0.1129	0.1129	0.72317	0.356362	0.356362	-0.253909	-0.253909	-0.253909	-0.253909	-0.253909	-0.253909	-0.253909	-0.253909	-0.253909	-0.253909	-0.253909	-0.253909	-0.253909	-0.253909	-0.253909	0.931831	0.931831	0.931831	-0.253909	0.127607	0.127607	0.127607
	12	-0.036507	-0.0660672	-0.138534	0.562983	0.447609	0.447609	-0.253909	-0.253909	-0.253909	-0.13342	-0.13342	-0.123627	0.125963	0.374953	0.6023	1.33303	1.08404	0.846898	-0.253909	-0.253909	-0.253909	-0.253909	-0.253909	-0.253909	-0.253909	-0.253909	-0.253909	-0.253909	-0.253909	0.518283	0.518283	0.518283	-0.253909	-0.253909	-0.253909	-0.253909	-0.253909	-0.253909	-0.253909	0.47007	0.47007	0.47007	-0.253909	-0.253909	-0.253909	-0.253909	-0.132991	-0.132991
	13	-0.253909	-0.253909	-0.0967847	-0.0967847	-0.0967847	-0.253909	-0.253909	-0.253909	-0.253909	-0.235352	-0.235352	-0.235352	-0.253909	-0.253909	-0.253909	-0.253909	-0.253909	-0.253909	0.0905615	0.0905615	0.0905615	-0.253909	-0.253909	-0.253909	-0.253909	-0.253909	0.343419	0.343419	0.343419	-0.253909	-0.253909	-0.253909	-0.253909	-0.253909	-0.253909	-0.253909	-0.253909	-0.253909	-0.253909	-0.253909	-0.253909	0.182943	0.182943	0.182943	-0.253909	-0.253909	-0.253909	-0.253909
	14	-0.253909	0.0782318	0.0782318	-0.253909	-0.253909	-0.253909	-0.253909	-0.253909	-0.253909	-0.253909	-0.253909	-0.253909	-0.253909	-0.253909	-0.253909	-0.253909	-0.253909	0.370445	0.370445	0.370445	-0.253909	-0.253909	-0.253909	-0.253909	-0.0457306	-0.0457306	-0.0457306	-0.253909	-0.253909	-0.253909	-0.253909	-0.253909	-0.253909	-0.253909	-0.253909	-0.253909	-0.253909	-0.253909	0.5832	0.5832	0.5832	-0.253909	-0.253909	-0.253909	-0.253909	-0.253909	-0.253909	-0.253909
	15	-0.253909	-0.142147	-0.142147	-0.253909	-0.0773361	-0.0773361	-0.0773361	-0.253909	-0.253909	-0.253909	-0.253909	-0.253909	-0.253909	-0.109857	-0.109857	-0.109857	-0.253909	-0.253909	-0.253909	-0.253909	-0.253909	-0.253909	-0.253909	-0.123958	-0.123958	-0.123958	-0.253909	-0.253909	-0.253909	-0.253909	-0.253909	-0.253909	-0.253909	-0.253909	-0.253909	0.572874	0.572874	0.572874	-0.253909	-0.253909	-0.253909	-0.253909	-0.253909	-0.13168	-0.13168	-0.13168	-0.253909	-0.253909
	16	-0.253909	-0.253909	-0.253909	-0.253909	-0.205675	0.299716	0.299716	0.251482	-0.253909	-0.253909	-0.253909	-0.253909	-0.253909	-0.253909	-0.253909	-0.253909	-0.253909	-0.253909	-0.253909	-0.186594	-0.186594	0.340653	0.351433	0.351433	0.094281	0.0161858	0.0161858	-0.253909	0.0681359	0.0681359	0.0681359	-0.253909	-0.253909	-0.253909	-0.253909	-0.253909	-0.253909	-0.253909	0.470751	0.470751	0.470751	-0.253909	-0.253909	-0.172415	-0.0317518	-0.0317518	-0.113245	-0.253909
	17	-0.253909	-0.253909	-0.253909	-0.253909	-0.253909	-0.253909	-0.253909	-0.253909	-0.253909	-0.253909	-0.253909	-0.253909	-0.253909	0.26883	0.26883	0.26883	-0.253909	0.181172	0.181172	0.181172	-0.253909	-0.253909	-0.253909	-0.253909	0.255762	0.429403	0.429403	-0.0802676	-0.253909	-0.253909	-0.253909	-0.253909	-0.000261188	-0.000261188	-0.000261188	-0.253909	-0.253909	-0.196974	-0.145814	-0.145814	-0.202749	-0.218191	-0.218191	-0.218191	-0.253909	-0.253909	-0.253909	-0.253909
	18	-0.253909	-0.253909	-0.253909	-0.253909	-0.253909	-0.223029	0.333946	0.333946	0.303067	-0.253909	-0.253909	-0.253909	-0.253909	-0.0852667	-0.0852667	-0.0852667	-0.253909	-0.173421	-0.173421	-0.173421	-0.133988	-0.133988	-0.133988	-0.253909	-0.253909	-0.253909	0.187509	0.556074	0.556074	0.114657	-0.253909	-0.253909	-0.253909	-0.253909	-0.253909	-0.253909	0.074509	0.074509	0.074509	-0.253909	-0.19672	0.288772	0.288771	0.231583	-0.138273	-0.138273	-0.138273	-0.253909
	19	-0.253909	-0.253909	-0.253909	-0.253909	-0.253909	-0.253909	-0.253909	-0.253909	-0.253909	-0.253909	-0.253909	-0.253909	-0.253909	0.0958631	0.0958631	0.0958631	-0.253909	0.505642	0.505642	0.505642	-0.253909	-0.253909	0.378461	0.378461	0.378461	-0.253909	-0.253909	-0.253909	-0.253909	-0.253909	-0.253909	-0.253909	-0.253909	-0.253909	-0.253909	-0.253909	-0.253909	-0.253909	-0.253909	-0.253909	-0.253909	0.588936	0.588936	0.588936	-0.178192	-0.178192	-0.178192	-0.253909
	20	-0.253909	-0.253909	-0.253909	-0.253909	-0.253909	-0.253909	-0.253909	-0.253909	-0.253909	-0.253909	-0.253909	-0.0497562	-0.0497562	-0.0497562	-0.253909	-0.253909	0.327257	0.327257	0.327257	-0.253909	-0.143597	-0.143597	-0.143597	-0.253909	-0.253909	-0.253909	0.148308	0.148308	0.148308	-0.253909	-0.253909	-0.252534	0.181373	0.181373	0.179998	-0.253909	-0.253909	-0.253909	0.345898	0.345898	0.593471	-0.00633556	-0.00633556	-0.253909	0.112973	0.112973	0.112973	-0.253909
	21	-0.253909	-0.0282405	-0.0282405	-0.253909	-0.253909	-0.253909	-0.253909	-0.253909	-0.253909	-0.253909	-0.253909	-0.253909	-0.253909	0.493594	0.493594	0.493594	-0.253909	-0.253909	0.493656	0.493656	0.663521	-0.0840431	0.13969	0.0306389	0.0306389	-0.0132747	-0.074089	-0.074089	-0.253909	-0.253909	-0.253909	-0.253909	-0.253909	-0.253909	-0.253909	-0.253909	-0.253909	-0.253909	0.0347148	0.0347148	0.0347148	-0.253909	-0.253909	-0.253909	-0.253909	0.682237	0.682237	0.682237
	22	2.9203	0.80416	-0.253909	-0.253909	-0.253909	-0.253909	0.135257	0.135257	0.135257	-0.253909	-0.253909	-0.253909	0.161784	0.161784	0.161784	-0.253909	-0.253909	-0.253909	-0.253909	-0.253909	-0.253909	-0.253909	-0.253909	-0.253909	0.253455	0.253455	0.253455	-0.253909	-0.0895269	-0.0895269	-0.0895269	-0.253909	-0.253909	-0.253909	-0.253909	-0.253909	-0.253909	0.33143	0.414677	0.414677	-0.170662	-0.253909	-0.253909	-0.253909	-0.253909	-0.253909	-0.253909	-0.253909
	23	-0.253909	-0.253909	-0.253909	-0.253909	-0.253909	-0.253909	-0.253909	-0.253909	-0.253909	-0.253909	-0.253909	-0.253909	-0.253909	-0.253909	0.0289396	0.0289396	0.0289396	0.861757	0.861757	0.861757	-0.253909	-0.253909	-0.253909	-0.253909	-0.253909	-0.253909	-0.253909	-0.0876422	-0.0876422	-0.0876422	-0.253909	-0.253909	-0.253909	-0.253909	-0.253909	-0.253909	-0.253909	-0.253909	-0.253909	-0.253909	-0.253909	-0.253909	-0.0423798	0.0366353	0.0366353	0.113213	0.148868	0.148868
	24	-0.253909	-0.0765122	-0.0765122	-0.253909	-0.253909	-0.253909	0.444835	0.444835	0.444835	-0.253909	-0.253909	-0.253909	-0.253909	-0.253909	-0.253909	-0.253909	-0.253909	-0.253909	-0.253909	-0.253909	-0.253909	-0.253909	0.429448	0.429448	0.429448	-0.253909	-0.253909	-0.253909	-0.253909	-0.253909	-0.253909	-0.253909	-0.253909	-0.253909	-0.253909	-0.253909	0.306692	0.306692	0.306692	-0.253909	-0.253909	-0.204884	-0.165277	-0.165277	-0.214302	-0.253909	-0.253909	-0.253909
	25	-0.253909	0.0845192	0.0845192	0.431296	0.0928686	0.0928686	-0.253909	0.126052	0.126052	0.126052	-0.118107	-0.118107	-0.118107	-0.0112162	-0.0112162	-0.0112162	-0.253909	-0.253909	-0.253909	-0.253909	-0.253909	-0.253909	-0.253909	-0.253909	-0.253909	-0.253909	-0.253909	-0.253909	-0.253909	-0.253909	-0.253909	-0.253909	-0.253909	-0.2321	-0.2321	-0.2321	-0.253909	-0.136126	1.25964	1.26722	1.14943	-0.246327	-0.253909	-0.253909	-0.253909	-0.253909	-0.253909	-0.253909
	26	-0.253909	-0.253909	-0.253909	0.766527	1.48455	1.55321	0.532771	-0.185255	-0.253909	-0.253909	-0.253909	0.470998	0.470998	0.470998	-0.253909	-0.253909	-0.253909	-0.253909	-0.253909	-0.253909	-0.253909	-0.253909	-0.253909	-0.253909	0.118366	0.118366	0.118366	-0.253909	-0.253909	-0.253909	-0.253909	0.00874601	0.00874601	0.00874601	-0.253909	-0.253909	-0.253909	-0.253909	-0.253909	-0.253909	1.04655	1.04655	1.04655	-0.253909	-0.253909	-0.253909	-0.253909	-0.253909
	27	0.839966	0.110716	-0.253909	-0.253909	-0.00881238	-0.00881238	-0.00881238	0.0382432	0.0382432	0.0382432	-0.253909	-0.253909	-0.253909	-0.201966	-0.201966	-0.201966	-0.253909	-0.253909	-0.253909	-0.253909	-0.253909	-0.253909	-0.191279	0.489518	0.681534	0.618904	-0.0618922	-0.253909	-0.111448	0.288109	0.351077	0.208617	-0.190941	-0.253909	-0.253909	-0.0634871	-0.0634871	-0.0634871	-0.253909	-0.253909	-0.253909	-0.253909	-0.253909	-0.253909	-0.253909	-0.253909	-0.253909	-0.253909
	28	-0.253909	-0.253909	-0.253909	-0.253909	-0.253909	-0.253909	-0.253909	0.384346	0.384346	0.384346	-0.253909	-0.253909	-0.253909	-0.253909	-0.253909	-0.253909	-0.253909	-0.253909	-0.253909	-0.253909	-0.253909	-0.253909	-0.253909	-0.253909	-0.253909	-0.253909	0.17292	0.17292	0.17292	-0.253909	-0.253909	-0.253909	-0.253909	-0.253909	-0.253909	-0.253909	-0.253909	-0.253909	-0.253909	-0.253909	-0.253909	-0.253909	-0.152386	-0.152386	-0.152386	-0.253909	0.0183437	0.0183437
	29	-0.253909	0.339431	0.339431	0.339431	-0.253909	-0.253909	-0.253909	-0.253909	-0.253909	-0.253909	-0.253909	-0.253909	0.0906051	0.429822	0.429822	0.0853086	0.0997313	0.0997313	0.0997313	-0.253909	-0.253909	0.0106058	0.0306656	0.0306656	-0.233849	-0.253909	-0.253909	-0.253909	-0.253909	-0.253909	-0.253909	-0.154578	-0.154578	0.149349	0.0500183	0.0500183	-0.253909	-0.239685	-0.239685	-0.239685	-0.253909	-0.253909	-0.253909	-0.253909	-0.0735849	-0.0735849	-0.0735849	-0.253909
	30	0.602665	0.031616	-0.253909	-0.253909	-0.253909	-0.253909	-0.253909	-0.253909	-0.253909	-0.253909	-0.253909	-0.253909	-0.253909	-0.0233796	-0.0233796	-0.0233796	-0.253909	-0.253909	-0.253909	-0.253909	-0.253909	-0.253909	-0.253909	-0.253909	-0.253909	-0.253909	-0.253909	-0.253909	-0.253909	-0.253909	0.596182	0.596182	0.596182	-0.253909	-0.253909	-0.253909	-0.253909	-0.253909	-0.253909	-0.253909	0.0310736	0.176879	0.176879	-0.108103	-0.253909	-0.253909	-0.253909	0.321833
	31	-0.253909	-0.049182	-0.049182	-0.049182	-0.199563	-0.199563	-0.0889294	-0.143275	-0.143275	-0.253909	-0.253909	0.270462	0.270462	0.552676	0.351306	0.351306	0.0690922	-0.253909	-0.253909	-0.253909	-0.253909	-0.253909	-0.0402703	-0.0402703	-0.0402703	-0.253909	-0.253909	0.182445	0.182445	0.182445	-0.253909	-0.253909	-0.253909	-0.253909	-0.253909	-0.253909	-0.253909	-0.253909	-0.253909	0.0922198	0.0922198	0.0922198	0.149384	0.149384	0.149384	-0.232071	-0.232071	-0.232071
	32	-0.253909	-0.253909	-0.00143614	-0.00143614	-0.00143614	-0.253909	0.208506	0.208506	0.208506	0.0242637	0.729875	0.729875	0.451703	-0.253909	-0.253909	-0.253909	-0.161549	-0.0406394	-0.0406394	-0.132999	-0.116969	-0.116969	-0.116969	-0.253909	-0.253909	-0.253909	-0.253909	0.223163	0.223163	0.602417	0.125345	0.618414	0.239161	0.709356	0.216287	0.448703	-0.0214919	-0.0214919	-0.253909	-0.253909	-0.253909	-0.253909	-0.253909	-0.253909	0.0247215	0.0247215	0.0247215	-0.253909
	33	4.01155	1.34477	-0.0770479	-0.253909	-0.253909	-0.253909	-0.253909	-0.253909	-0.253909	-0.253909	-0.253909	-0.253909	-0.253909	-0.253909	0.476216	0.523048	0.59778	-0.132345	-0.179177	-0.253909	-0.253909	0.183523	0.183523	0.183523	-0.213607	-0.213607	-0.213607	-0.253909	-0.253909	-0.253909	-0.253909	-0.0925762	-0.0925762	-0.0925762	-0.243108	-0.243108	-0.243108	-0.209872	-0.209872	0.524723	0.484128	0.484128	-0.250468	-0.253909	-0.253909	-0.253909	-0.253909	-0.253909
	34	-0.253909	0.00758012	0.00758012	-0.177507	-0.253909	-0.253909	-0.253909	-0.253909	-0.253909	-0.253909	-0.253909	-0.253909	-0.253909	-0.253909	-0.253909	-0.253909	0.0849583	0.0849583	0.225918	-0.112949	0.71384	0.572881	0.679172	-0.147618	-0.147618	-0.1511	-0.1511	-0.1511	-0.253909	-0.253909	-0.253909	-0.253909	-0.253909	-0.253909	-0.253909	-0.253909	0.279169	0.379777	0.379777	-0.1533	-0.253909	-0.253909	-0.253909	-0.253909	-0.158087	-0.158087	-0.158087	-0.253909
	35	-0.253909	-0.253909	-0.253909	-0.253909	-0.253909	-0.253909	1.11979	1.82504	1.82504	0.451337	-0.253909	-0.253909	-0.253909	-0.253909	-0.253909	-0.253909	-0.253909	-0.253909	-0.111017	-0.111017	-0.111017	-0.253909	-0.253909	-0.253909	-0.253909	-0.253909	-0.253909	-0.253909	-0.186593	-0.186593	-0.0367595	-0.104075	-0.104075	-0.253909	-0.253909	-0.253909	-0.253909	-0.253909	-0.253909	-0.253909	-0.253909	-0.253909	0.00767377	0.00767377	0.00767377	0.00655983	0.159158	0.159158
	36	0.965918	0.1527	-0.253909	-0.253909	-0.253909	-0.22508	-0.22508	-0.22508	-0.144673	0.0315262	0.0315262	-0.0777092	0.246868	0.246868	0.246868	-0.253909	0.0183571	0.0183571	0.0183571	-0.229788	-0.229788	-0.229788	-0.253909	-0.253909	0.0964984	0.0964984	0.0964984	-0.176031	-0.176031	-0.176031	-0.253909	-0.0588453	-0.0588453	0.275647	0.080584	0.109956	0.147384	0.147384	0.118012	-0.253909	-0.253909	-0.253909	-0.253909	-0.253909	-0.253909	-0.253909	-0.253909	-0.253909
	37	-0.253909	-0.253909	-0.253909	0.0842969	1.21747	1.21747	0.879269	-0.253909	-0.253909	-0.253909	-0.253909	-0.253909	-0.253909	-0.253909	-0.253909	-0.253909	-0.253909	-0.253909	-0.253909	-0.253909	-0.253909	-0.253909	-0.0554236	-0.0554236	-0.0554236	-0.253909	-0.131192	-0.131192	-0.131192	-0.253909	-0.253909	-0.253909	-0.253909	-0.253909	-0.253909	-0.253909	-0.253909	-0.253909	-0.253909	-0.253909	-0.253909	-0.253909	-0.244222	-0.244222	-0.244222	0.0511719	0.175056	0.193958
	38	-0.253909	-0.253909	-0.253909	-0.253909	-0.253909	-0.253909	-0.253909	-0.253909	-0.253909	-0.253909	0.608431	0.608431	0.608431	-0.253909	-0.253909	-0.253909	-0.253909	-0.253909	-0.253909	0.130989	0.36498	0.36498	-0.019917	-0.106537	0.0114844	1.13365	0.98628	0.868259	-0.253909	-0.253909	-0.253909	-0.253909	-0.141708	-0.141708	0.216382	0.104181	0.104181	-0.167973	-0.167973	-0.167973	-0.253909	-0.253909	-0.253909	-0.253909	-0.253909	-0.187454	-0.187454	-0.187454
	39	1.21974	0.237308	-0.253909	-0.253909	-0.253909	-0.253909	-0.253909	-0.253909	-0.253909	-0.253909	-0.253909	-0.253909	-0.253909	-0.253909	-0.212959	-0.212959	-0.212959	-0.0143301	-0.0143301	0.540966	0.301387	0.301387	-0.253909	-0.253909	-0.253909	-0.253909	-0.253909	-0.253909	-0.253909	-0.253909	-0.253909	-0.253909	-0.253909	-0.253909	-0.253909	-0.23549	-0.23549	-0.23549	0.0708304	0.0708304	0.0708304	-0.253909	0.168943	0.301897	0.301897	-0.120955	-0.253909	-0.253909
	40	-0.253909	0.779793	0.779793	0.779793	-0.253909	-0.253909	-0.253909	-0.253909	-0.253909	-0.253909	-0.253909	-0.253909	-0.253909	-0.253909	-0.248995	-0.248995	-0.248995	-0.0596609	-0.0596609	-0.0596609	-0.253909	-0.253909	-0.253909	-0.253909	-0.253909	-0.253909	-0.253909	-0.253909	-0.253909	0.0338424	0.0338424	0.193613	-0.0941378	-0.0941378	-0.253909	-0.253909	-0.253909	-0.0423211	-0.0423211	-0.0423211	-0.253909	-0.253909	-0.253909	-0.253909	-0.253909	-0.253909	-0.253909	-0.253909
	41	-0.253909	-0.102196	-0.102196	-0.102196	-0.253909	-0.253909	-0.253909	-0.253909	0.423096	0.423096	0.423096	-0.253909	-0.253909	0.0263654	0.0263654	0.0263654	-0.253909	-0.253909	-0.253909	-0.0399898	-0.0399898	-0.0399898	-0.253909	-0.118644	-0.118644	-0.118644	-0.253909	-0.253909	-0.253909	-0.253909	-0.253909	0.694679	0.694679	0.694679	-0.253909	-0.253909	0.050913	0.0925698	0.0925698	-0.212252	-0.253909	-0.253909	-0.253909	-0.253909	-0.139702	-0.139702	-0.139702	-0.253909
	42	2.4337	0.64196	-0.253909	-0.253909	-0.253909	-0.253909	-0.253909	-0.253909	-0.253909	-0.253909	-0.253909	-0.253909	-0.142863	-0.142863	-0.142863	-0.207527	-0.207527	-0.207527	-0.253909	-0.253909	-0.253909	-0.253909	-0.253909	-0.253909	-0.253909	0.501482	0.501482	0.501482	-0.253909	0.40984	0.40984	0.40984	-0.253909	0.295111	0.295111	0.295111	-0.253909	-0.253909	-0.253909	-0.183079	-0.183079	-0.183079	-0.253909	-0.253909	0.287274	0.287274	0.287274	-0.253909
	43	-0.253909	-0.253909	0.189119	0.189119	0.425218	-0.0178096	0.228518	-0.00758076	-0.00758076	0.00822359	0.00822359	0.00822359	-0.253909	-0.253909	-0.253909	-0.253909	-0.253909	0.347197	0.347197	0.347197	-0.253909	-0.253909	-0.253909	-0.253909	-0.253909	-0.253909	-0.253909	0.27896	0.27896	0.27896	-0.253909	-0.253909	-0.253909	-0.177243	-0.177243	-0.177243	-0.253909	-0.253909	-0.253909	-0.253909	-0.253909	-0.253909	-0.253909	-0.253909	-0.253909	-0.253909	-0.253909	0.596308
	44	-0.253909	-0.253909	-0.253909	-0.253909	-0.253909	-0.253909	-0.253909	-0.253909	-0.253909	-0.253909	-0.253909	-0.253909	-0.253909	-0.253909	-0.253909	-0.253909	0.437031	0.437031	0.494152	-0.196788	-0.196788	0.461861	0.461861	0.461861	-0.253909	-0.253909	-0.0732507	-0.0732507	-0.0732507	-0.253909	-0.253909	-0.253909	-0.253909	-0.253909	-0.253909	-0.253909	-0.253909	-0.253909	-0.253909	-0.253909	-0.253909	-0.253909	-0.253909	-0.253909	-0.253909	-0.253909	-0.253909	-0.253909
	45	-0.253909	-0.253909	-0.253909	-0.130177	-0.130177	-0.130177	-0.253909	-0.253909	-0.037094	-0.037094	-0.037094	-0.253909	-0.253909	-0.184157	-0.184157	-0.184157	-0.253909	-0.253909	-0.253909	-0.253909	-0.253909	-0.0627847	-0.0196152	-0.0196152	-0.210739	-0.253909	-0.253909	-0.253909	-0.253909	-0.253909	-0.253909	-0.253909	-0.253909	-0.253909	-0.253909	-0.253909	-0.253909	-0.253909	-0.253909	-0.253909	-0.253909	0.116791	0.116791	0.116791	-0.253909	-0.0318021	-0.0318021	-0.0318021
	46	-0.253909	0.31188	0.31188	0.139404	-0.253909	-0.253909	-0.253909	-0.253909	-0.253909	-0.253909	0.327573	0.327573	0.327573	-0.253909	-0.253909	-0.10184	0.104921	0.104921	0.167394	0.03481	0.03481	-0.179732	-0.0366312	0.15949	0.15949	-0.0577874	-0.253909	-0.253909	-0.253909	-0.216384	-0.216384	-0.216384	-0.253909	-0.253909	-0.253909	-0.253909	-0.253909	-0.253909	-0.253909	-0.253909	-0.253909	-0.253909	-0.0263694	-0.0263694	-0.0263694	-0.253909	-0.253909	-0.253909
	47	-0.253909	0.240709	0.240709	0.240709	-0.253909	-0.253909	0.669357	0.669357	0.669357	-0.253909	-0.253909	-0.226887	-0.226887	-0.226887	0.132264	0.190787	0.190787	-0.195385	-0.253909	-0.0672275	-0.0672275	-0.0672275	-0.253909	-0.0856004	0.497563	0.497563	0.414916	-0.168247	-0.168247	-0.253909	-0.253909	-0.253909	-0.253909	-0.253909	-0.253909	-0.253909	-0.253909	-0.253909	-0.253909	-0.253909	0.0968622	0.0968622	0.0968622	-0.253909	0.670228	0.808321	0.808321	-0.115815
	48	-0.253909	-0.253909	-0.253909	-0.253909	-0.253909	-0.253909	-0.253909	-0.253909	-0.253909	-0.253909	-0.236134	-0.236134	-0.236134	-0.253909	0.19032	0.19032	0.19032	-0.253909	-0.253909	-0.217553	-0.217553	-0.217553	-0.253909	0.0161283	0.0161283	0.0161283	-0.253909	-0.0781677	-0.0781677	0.0111112	-0.16463	-0.16463	-0.253909	-0.253909	-0.253909	-0.253909	-0.253909	0.487355	0.663479	0.663479	-0.077785	-0.253909	-0.253909	-0.253909	0.369119	0.369119	0.369119	-0.0209395
	49	-0.253909	0.359816	0.485029	0.485029	-0.128696	-0.253909	-0.253909	-0.253909	-0.253909	-0.253909	-0.0596578	0.111859	0.111859	0.020737	-0.15078	-0.15078	-0.253909	-0.253909	-0.253909	-0.181909	-0.000117876	-0.000117876	0.19509	0.0132992	0.0132992	-0.253909	-0.253909	0.206558	0.295004	0.295004	-0.165463	-0.253909	-0.253909	-0.253909	-0.253909	-0.143201	-0.143201	-0.143201	-0.253909	-0.253909	-0.253909	-0.253909	-0.253909	-0.218135	0.2114	0.2114	0.244883	-0.184652
	50	-0.253909	-0.253909	-0.253909	-0.0754634	0.115351	0.115351	-0.0630945	-0.253909	-0.253909	-0.253909	-0.253909	-0.253909	-0.253909	0.330244	0.330244	0.330244	-0.253909	-0.253909	-0.253909	-0.253909	-0.253909	-0.253909	-0.253909	-0.253909	0.0220805	0.0220805	0.0220805	-0.253909	-0.253909	0.467892	0.467892	0.467892	-0.253909	-0.253909	-0.253909	-0.253909	-0.208478	-0.208478	0.0296602	-0.0157704	-0.0157704	-0.253909	-0.253909	-0.253909	-0.253909	-0.253909	-0.253909	-0.253909
	51	-0.253909	-0.253909	-0.253909	-0.253909	0.612307	0.716323	0.716323	-0.149892	-0.253909	-0.253909	-0.253909	-0.253909	-0.253909	-0.253909	-0.253909	0.0745362	0.236541	0.236541	-0.0919039	-0.140735	-0.140735	0.265249	0.152076	0.152076	-0.253909	-0.253909	-0.253909	-0.253909	0.447482	0.447482	0.447482	-0.253909	-0.253909	-0.253909	-0.253909	-0.253909	-0.253909	-0.253909	-0.0890759	-0.0890759	-0.0890759	-0.253909	-0.253909	-0.253909	-0.253909	-0.253909	-0.253909	-0.253909
	52	-0.253909	0.0119416	0.0119416	0.140556	0.621205	0.621205	0.49259	-0.253909	-0.253909	-0.253909	-0.253909	-0.253909	-0.253909	-0.253909	-0.253909	0.0458123	0.57472	0.650376	0.350655	-0.178253	-0.253909	0.00906526	0.00906526	0.00906526	-0.253909	-0.253909	0.047379	0.047379	0.426495	0.320657	0.320657	-0.0584597	-0.253909	-0.253909	-0.253909	-0.253909	-0.253909	-0.253909	-0.253909	-0.253909	-0.253909	-0.253909	-0.253909	-0.253909	-0.253909	-0.253909	-0.253909	-0.253909
	53	-0.253909	-0.253909	-0.253909	-0.253909	-0.253909	-0.253909	-0.253909	-0.253909	0.365189	0.365189	0.365189	-0.253909	-0.253909	0.721855	0.721855	0.721855	-0.253909	-0.253909	-0.253909	-0.253909	-0.253909	-0.174025	0.633551	0.633551	0.553667	-0.0179386	-0.0179386	-0.0179386	-0.253909	-0.253909	-0.253909	-0.253909	0.173454	0.173454	0.173454	-0.253909	0.434095	0.434095	0.434095	-0.253909	-0.253909	-0.253909	-0.253909	-0.253909	-0.253909	-0.253909	-0.253909	-0.253909
	54	-0.253909	-0.253909	-0.186818	-0.186818	0.306646	0.239556	0.239556	-0.253909	0.352019	0.352019	0.352019	-0.253909	-0.253909	-0.157689	-0.157689	-0.157689	-0.253909	-0.253909	-0.253909	-0.253909	-0.253909	-0.0733726	-0.0733726	-0.0733726	-0.253909	-0.253909	0.414381	0.414381	0.414381	-0.253909	-0.253909	-0.253909	-0.253909	-0.253909	-0.253909	-0.253909	-0.253909	-0.253909	-0.253909	-0.253909	-0.253909	-0.253909	-0.253909	0.0881878	0.275387	0.275387	-0.0667093	-0.102944
	55	-0.253909	-0.253909	-0.253909	-0.0239445	-0.0239445	-0.0239445	-0.253909	-0.253909	-0.253909	-0.253909	-0.253909	-0.253909	-0.253909	-0.253909	-0.0452154	-0.0452154	-0.0452154	-0.253909	-0.253909	0.225586	0.225586	0.225586	-0.253909	-0.253909	-0.253909	0.128449	0.128449	0.128449	-0.253909	-0.253909	-0.253909	-0.253909	-0.253909	-0.253909	-0.253909	-0.253909	-0.0688903	-0.0688903	-0.0688903	-0.0600521	-0.0600521	0.381348	0.187491	0.187491	-0.253909	-0.253909	-0.253909	-0.253909
	56	-0.253909	-0.253909	-0.253909	-0.253909	-0.253909	-0.253909	-0.253909	-0.253909	-0.253909	-0.253909	-0.253909	-0.253909	-0.253909	-0.253909	-0.253909	-0.253909	-0.253909	-0.253909	-0.253909	-0.253909	-0.118346	-0.118346	-0.118346	-0.253909	-0.253909	-0.253909	-0.253909	-0.253909	-0.253909	-0.253909	-0.253909	-0.253909	0.0160346	0.590039	1.04339	0.773451	0.199447	-0.253909	-0.253909	-0.253909	-0.253909	-0.253909	-0.253909	-0.253909	-0.253909	-0.1532	-0.1532	-0.1532
	57	-0.253909	-0.253909	-0.253909	0.422547	0.422547	0.422547	-0.119639	0.17755	0.17755	0.0432799	-0.253909	0.00691429	0.00691429	0.00691429	-0.253909	-0.0128219	-0.0128219	-0.0128219	-0.253909	-0.253909	-0.253909	-0.253909	-0.253909	-0.253909	-0.253909	-0.253909	-0.253909	-0.253909	-0.212656	-0.212656	0.285167	0.243914	0.243914	-0.253909	-0.253909	-0.253909	-0.253909	-0.253909	-0.253909	-0.253909	-0.253909	-0.253909	-0.253909	1.01377	1.01377	1.01377	-0.253909	-0.253909
	58	-0.253909	-0.253909	-0.253909	-0.253909	-0.253909	-0.253909	-0.253909	-0.253909	-0.253909	-0.253909	-0.253909	-0.253909	-0.253909	-0.253909	-0.253909	-0.253909	-0.253909	-0.253909	-0.253909	-0.253909	-0.253909	-0.253909	-0.176024	-0.176024	-0.116673	-0.194557	-0.194557	-0.253909	-0.253909	0.427852	0.427852	0.427852	-0.253909	-0.253909	-0.253909	-0.253909	-0.253909	-0.199542	0.0661475	0.0661475	0.391413	0.125724	0.125724	-0.253909	-0.253909	-0.253909	-0.253909	-0.253909
	59	1.60428	0.365489	-0.253909	-0.253909	-0.253909	-0.253909	-0.253909	-0.253909	-0.253909	-0.253909	-0.253909	-0.253909	-0.253909	0.0861482	0.0861482	0.0861482	-0.253909	-0.253909	-0.253909	-0.253909	-0.253909	-0.253909	-0.253909	-0.253909	0.203523	0.203523	0.203523	-0.253909	-0.253909	-0.253909	-0.211028	-0.211028	-0.211028	-0.253909	-0.253909	-0.253909	-0.253909	-0.253909	-0.253909	-0.253909	-0.253909	-0.253909	-0.253909	-0.0724697	-0.0724697	-0.0724697	-0.131117	-0.131117
	60	-0.253909	-0.253909	-0.253909	-0.253909	-0.253909	-0.253909	-0.253909	-0.253909	-0.253909	-0.253909	-0.253909	-0.253909	-0.253909	-0.253909	0.434749	0.434749	0.434749	-0.209379	-0.209379	-0.209379	-0.253909	-0.253909	0.0329238	0.0329238	0.0329238	0.0489536	0.0489536	0.0489536	-0.253909	-0.253909	-0.253909	0.171463	0.171463	0.171463	-0.133739	-0.078252	-0.078252	-0.198422	-0.253909	-0.04616	0.00143667	0.00143667	-0.206312	-0.253909	-0.159121	-0.159121	-0.159121	-0.253909
	Mean neural activity	0.0883914	-0.0389435	-0.1267	-0.0647492	-0.0566409	-0.0581514	-0.0501457	-0.0934806	-0.0811792	-0.157538	-0.139643	-0.137557	-0.112713	-0.0743418	-0.0572632	-0.0606554	-0.101922	-0.0742723	-0.0761816	-0.0900905	-0.138964	-0.119761	-0.0854008	-0.0629306	-0.0551469	-0.0763751	-0.069467	-0.0789491	-0.0945445	-0.0805947	-0.0799109	-0.0727899	-0.120092	-0.116423	-0.144026	-0.150733	-0.150418	-0.127958	-0.0559	-0.0683094	-0.0470419	-0.0748175	-0.0953719	-0.109265	-0.0884479	-0.0651565	-0.0818706	-0.140884
ALM cell 3
		Trial frame
	Trial num.	1	2	3	4	5	6	7	8	9	10	11	12	13	14	15	16	17	18	19	20	21	22	23	24	25	26	27	28	29	30	31	32	33	34	35	36	37	38	39	40	41	42	43	44	45	46	47	48
Left trial type	1	-0.258521	-0.258521	-0.258521	-0.258521	-0.258521	-0.258521	-0.258521	-0.258521	-0.258521	-0.258521	-0.258521	-0.258521	-0.258521	-0.25234	0.365227	0.365227	0.359046	-0.258521	-0.258521	-0.258521	-0.258521	-0.258521	-0.258521	-0.258521	-0.258521	-0.258521	-0.258521	-0.258521	-0.258521	-0.258521	0.0564994	0.592851	0.627182	0.312162	-0.224189	-0.258521	-0.258521	-0.258521	-0.258521	-0.258521	-0.258521	0.33924	0.33924	0.33924	-0.258521	-0.258521	-0.258521	-0.258521
	2	-0.258521	-0.243599	0.0406927	0.025771	0.025771	-0.258521	-0.258521	-0.258521	-0.258521	-0.258521	-0.258521	-0.258521	-0.258521	-0.258521	-0.258521	-0.258521	-0.258521	-0.258521	0.444626	0.444626	0.444626	-0.258521	-0.258521	-0.258521	-0.258521	0.188824	0.188824	0.188824	-0.258521	-0.258521	-0.258521	-0.258521	-0.258521	-0.258521	-0.258521	-0.258521	-0.258521	-0.258521	-0.258521	-0.258521	0.426802	0.426802	0.426802	-0.258521	-0.258521	-0.258521	-0.258521	-0.258521
	3	0.999765	0.160908	-0.258521	-0.258521	-0.258521	-0.258521	0.31987	0.31987	0.31987	-0.258521	-0.258521	-0.258521	-0.258521	0.0619581	0.0619581	0.117203	-0.203276	-0.203276	-0.258521	-0.258521	-0.258521	-0.258521	-0.258521	0.405773	0.584943	0.584943	-0.079351	-0.152179	-0.152179	-0.152179	-0.258521	-0.258521	-0.258521	0.480609	0.480609	0.480609	0.21	0.21	0.21	-0.258521	-0.258521	-0.258521	-0.258521	-0.258521	-0.258521	-0.131532	0.0128833	0.0128833
	4	0.315606	-0.0671454	-0.258521	-0.258521	-0.258521	-0.258521	-0.258521	-0.169498	0.518477	0.518477	0.429453	-0.258521	0.388568	0.388568	0.388568	-0.258521	-0.258521	-0.258521	-0.258521	-0.0509356	-0.0509356	-0.0509356	-0.258521	-0.258521	-0.258521	-0.258521	-0.258521	0.314908	0.314908	0.314908	-0.258521	-0.258521	-0.258521	-0.258521	-0.258521	0.119901	0.119901	0.119901	-0.258521	-0.258521	-0.258521	-0.258521	-0.258521	0.178624	0.178624	0.178624	-0.258521	-0.258521
	5	0.326246	-0.0615661	-0.256489	-0.256489	-0.258521	-0.258521	-0.258521	-0.258521	-0.258521	-0.258521	0.741109	0.7543	0.7543	-0.245331	-0.258521	-0.258521	-0.258521	-0.258521	-0.140163	-0.140163	-0.140163	-0.258521	-0.258521	-0.258521	-0.258521	-0.258521	-0.258521	-0.258521	-0.258521	-0.258521	-0.18792	-0.18792	-0.18792	-0.258521	-0.258521	-0.258521	-0.258521	-0.258521	-0.258521	-0.258521	-0.258521	-0.0470491	-0.0470491	-0.0470491	-0.258521	-0.14329	0.0195652	0.0195652
	6	-0.258521	-0.258521	-0.258521	-0.254026	-0.254026	-0.254026	-0.114166	-0.114166	-0.114166	-0.258521	0.305853	0.305853	0.305853	-0.258521	-0.258521	-0.258521	0.0113124	0.0113124	0.0113124	-0.0520006	-0.0520006	-0.0520006	-0.245336	-0.245336	-0.245336	0.00553314	0.00553314	0.00553314	-0.258521	-0.258521	0.316531	0.316531	0.316531	-0.258521	-0.258521	-0.258521	-0.0458626	-0.0458626	-0.0458626	-0.258521	-0.258521	-0.258521	-0.258521	-0.258521	-0.258521	-0.258521	-0.258521	-0.258521
	7	-0.258521	-0.258521	-0.258521	-0.258521	-0.258521	-0.258521	-0.258521	-0.258521	-0.258521	-0.258521	-0.258521	-0.258521	0.0406667	0.806996	0.806996	0.507808	-0.258521	-0.258521	-0.258521	-0.258521	-0.258521	-0.258521	-0.258521	-0.258521	-0.258521	-0.258521	-0.258521	-0.258521	-0.258521	-0.258521	-0.258521	-0.258521	-0.258521	-0.258521	-0.0034146	-0.0034146	-0.0034146	-0.258521	-0.258521	-0.258521	-0.258521	-0.0381534	-0.0381534	-0.0381534	-0.258521	-0.258521	-0.258521	-0.258521
	8	0.148372	0.262041	0.12641	0.12641	-0.258521	-0.258521	-0.258521	-0.258521	-0.258521	-0.258521	-0.258521	-0.258521	-0.258521	-0.258521	-0.258521	-0.0133158	-0.0133158	-0.0133158	-0.258521	-0.258521	0.165722	0.165722	0.165722	-0.258521	-0.258521	-0.258521	-0.048744	0.289946	0.289946	0.0801693	-0.258521	-0.258521	-0.258521	-0.258521	-0.258521	-0.258521	-0.258521	-0.258521	-0.258521	0.19453	0.411442	0.411442	-0.0416086	-0.258521	-0.258521	-0.258521	-0.258521	-0.258521
	9	-0.258521	-0.258521	-0.0684987	-0.0684987	-0.0684987	-0.258521	-0.258521	-0.258521	-0.184764	-0.184764	-0.184764	-0.258521	-0.258521	-0.258521	-0.258521	-0.258521	-0.258521	-0.0688198	-0.0688198	-0.0688198	-0.258521	-0.258521	-0.258521	-0.258521	-0.186678	-0.186678	-0.186678	-0.258521	-0.258521	-0.236143	-0.236143	-0.236143	-0.0517184	-0.0517184	0.0400942	0.308991	0.308991	0.217179	-0.258521	-0.258521	-0.258521	-0.258521	-0.258521	-0.258521	-0.258521	-0.258521	0.0766155	0.0766155
	10	-0.258521	-0.258521	-0.258521	-0.258521	-0.258521	-0.258521	0.257998	0.257998	0.257998	-0.258521	-0.258521	-0.258521	-0.258521	-0.258521	-0.258521	-0.258521	-0.258521	-0.258521	-0.258521	-0.258521	-0.258521	-0.258521	0.0733513	0.0733513	0.0733513	-0.258521	-0.258521	0.133984	0.133984	0.133984	-0.258521	-0.258521	0.275316	0.275316	0.275316	-0.258521	0.047691	0.047691	0.047691	-0.258521	-0.258521	-0.258521	-0.258521	-0.258521	-0.101456	-0.0110638	-0.0110638	-0.168129
	11	-0.258521	-0.258521	-0.258521	-0.258521	-0.258521	-0.258521	-0.258521	0.0896756	0.0896756	0.0896756	-0.258521	0.872756	0.872756	0.872756	-0.258521	-0.258521	-0.258521	-0.258521	-0.258521	-0.258521	-0.258521	0.203595	0.203595	0.267175	-0.194941	-0.194941	-0.258521	-0.258521	-0.258521	-0.258521	-0.258521	-0.258521	-0.258521	-0.258521	-0.258521	-0.258521	-0.258521	-0.258521	-0.258521	-0.258521	-0.258521	-0.258521	-0.258521	-0.258521	-0.258521	-0.258521	-0.258521	-0.258521
	12	-0.258521	-0.258521	-0.258521	-0.258521	-0.258521	-0.258521	-0.258521	-0.258521	0.250372	0.250372	0.250372	-0.258521	-0.258521	-0.258521	-0.254505	-0.254505	-0.254505	-0.258521	-0.258521	-0.258521	-0.258521	-0.258521	-0.258521	-0.258521	-0.258521	-0.258521	-0.258521	0.293224	0.834671	0.834671	0.282926	-0.258521	-0.258521	-0.258521	-0.0550462	-0.0550462	-0.0408552	-0.24433	-0.24433	-0.258521	1.00114	1.00114	1.00114	-0.258521	-0.258521	0.0352305	0.0352305	0.0352305
	13	-0.258521	-0.258521	-0.193794	-0.193794	0.333779	0.269052	0.269052	-0.120918	-0.120918	-0.120918	-0.258521	-0.258521	-0.258521	-0.258521	-0.258521	-0.258521	0.740212	0.740212	0.740212	-0.258521	-0.258521	-0.258521	-0.258521	-0.258521	-0.258521	-0.258521	-0.0193851	-0.0193851	0.257931	0.0187947	0.0187947	-0.258521	-0.258521	-0.258521	-0.258521	-0.258521	-0.00979228	-0.00979228	-0.00979228	-0.258521	-0.258521	-0.258521	-0.258521	0.481299	0.481299	0.481299	-0.258521	-0.258521
	14	-0.258521	-0.258521	-0.0219612	-0.0219612	-0.0219612	-0.258521	-0.258521	-0.258521	-0.258521	-0.258521	-0.258521	-0.200214	-0.200214	-0.200214	-0.258521	-0.258521	-0.258521	0.115156	0.331664	0.522478	0.148801	-0.0677067	-0.258521	-0.258521	-0.258521	-0.258521	-0.258521	-0.258521	-0.258521	-0.258521	-0.258521	-0.258521	-0.258521	-0.258521	-0.258521	-0.172214	-0.0779287	-0.0779287	-0.164236	0.201507	0.201507	0.201507	0.4625	0.4625	0.4625	-0.258521	-0.258521	-0.258521
	15	-0.258521	-0.258521	-0.258521	-0.258521	-0.258521	-0.258521	-0.258521	-0.258521	-0.258521	-0.258521	-0.258521	-0.258521	-0.258521	-0.258521	-0.258521	-0.226236	0.469564	0.469564	0.437279	-0.258521	-0.258521	-0.258521	-0.258521	-0.258521	-0.258521	-0.258521	-0.258521	-0.258521	-0.258521	-0.258521	-0.258521	-0.258521	-0.258521	-0.258521	-0.258521	-0.258521	-0.258521	-0.181498	-0.181498	-0.181498	-0.258521	-0.258521	0.160402	0.387773	0.484446	0.0655233	0.0307335	-0.0659393
	16	-0.258521	-0.19391	-0.19391	-0.258521	-0.258521	-0.258521	-0.258521	0.261955	0.79936	0.79936	0.484866	-0.0525395	-0.0525395	-0.258521	-0.258521	-0.258521	-0.258521	-0.0254429	-0.0254429	-0.0254429	-0.258521	0.649479	0.649479	0.649479	-0.258521	-0.258521	-0.258521	-0.258521	-0.258521	0.363097	0.363097	0.363097	-0.258521	-0.0918112	-0.0918112	-0.0918112	-0.258521	-0.115085	-0.115085	-0.115085	-0.258521	-0.258521	0.00408837	0.514169	0.514169	0.251559	-0.258521	0.0361992
	17	-0.258521	-0.258521	-0.258521	0.0900025	0.0900025	0.0900025	-0.258521	-0.104217	-0.104217	0.149452	-0.00485243	-0.00485243	-0.117441	-0.117441	-0.117441	-0.258521	-0.258521	-0.258521	-0.258521	-0.258521	-0.258521	-0.258521	-0.258521	-0.258521	-0.258521	-0.258521	-0.258521	-0.258521	-0.258521	-0.258521	-0.258521	-0.258521	-0.258521	-0.258521	-0.258521	-0.258521	-0.258521	-0.258521	0.572945	0.572945	0.572945	-0.258521	-0.258521	-0.258521	-0.258521	-0.258521	-0.258521	-0.258521
	18	-0.258521	-0.258521	-0.258521	-0.175218	0.19965	0.19965	0.116347	-0.258521	-0.258521	-0.258521	-0.258521	-0.258521	-0.258521	-0.258521	-0.258521	-0.258521	-0.237993	-0.193525	0.701996	0.681468	0.637	-0.258521	-0.258521	-0.258521	-0.258521	-0.258521	-0.258521	-0.258521	-0.123001	-0.123001	-0.123001	-0.258521	-0.258521	0.236539	0.267707	0.267707	-0.227353	-0.258521	-0.258521	-0.258521	-0.258521	-0.258521	-0.258521	-0.192252	0.00536884	0.00536884	-0.0609	-0.258521
	19	-0.258521	0.416326	0.416326	-0.258521	-0.258521	0.123914	0.123914	0.369409	2.27244	2.27244	2.02695	-0.258521	-0.258521	-0.258521	-0.258521	-0.258521	-0.258521	-0.258521	-0.258521	-0.258521	-0.258521	-0.258521	-0.258521	-0.258521	-0.258521	-0.258521	-0.258521	-0.258521	-0.258521	-0.258521	-0.258521	-0.258521	-0.032231	-0.032231	-0.032231	-0.258521	-0.258521	-0.258521	0.277206	0.277206	1.06792	0.664424	0.664424	-0.126286	-0.258521	-0.258521	-0.258521	-0.258521
	20	-0.258521	-0.258521	-0.258521	-0.258521	-0.258521	0.355472	0.355472	0.355472	-0.258521	-0.258521	-0.258521	-0.258521	-0.258521	-0.258521	-0.258521	-0.258521	-0.258521	-0.258521	0.0116224	0.150561	0.150561	-0.119582	-0.258521	-0.258521	-0.258521	-0.258521	-0.258521	-0.258521	-0.258521	-0.258521	-0.258521	-0.0222668	0.269491	0.269491	0.0332371	-0.258521	-0.258521	-0.258521	-0.258521	-0.258521	-0.258521	-0.258521	-0.258521	-0.258521	-0.258521	-0.258521	-0.258521	-0.258521
	21	-0.258521	-0.258521	0.180924	0.180924	0.180924	-0.258521	-0.258521	-0.0573943	-0.0573943	-0.0573943	-0.258521	-0.258521	0.460154	0.470685	0.602002	-0.116673	-0.127204	-0.258521	-0.258521	-0.258521	0.498389	0.498389	0.498389	-0.258521	-0.258521	-0.258521	-0.258521	-0.258521	-0.171054	-0.171054	-0.171054	-0.258521	-0.258521	-0.258521	-0.258521	-0.258521	-0.258521	-0.258521	-0.258521	0.501408	0.501408	0.501408	-0.0259292	-0.0259292	-0.0259292	-0.258521	-0.258521	-0.258521
	22	-0.258521	-0.258521	-0.258521	-0.258521	-0.258521	0.4031	0.4031	0.495593	0.941698	0.941698	0.849205	-0.258521	-0.258521	-0.258521	-0.258521	-0.258521	-0.258521	-0.258521	-0.258521	-0.258521	-0.258521	-0.258521	-0.258521	0.587704	0.587704	0.587704	-0.258521	-0.258521	-0.258521	-0.258521	-0.258521	-0.258521	-0.258521	-0.216565	-0.216565	-0.216565	-0.258521	1.35496	1.35496	1.38983	-0.223656	-0.223656	-0.258521	-0.258521	-0.258521	-0.258521	-0.258521	-0.258521
	23	-0.258521	-0.258521	-0.258521	-0.258521	-0.258521	-0.258521	0.172996	0.172996	0.172996	-0.20343	-0.20343	-0.20343	-0.258521	-0.258521	-0.258521	-0.254884	-0.254884	-0.254884	0.467157	0.467157	1.39349	0.667813	0.667813	-0.246769	-0.246769	-0.246769	-0.258521	-0.258521	-0.258521	-0.258521	-0.258521	-0.161183	0.62544	0.62544	0.528102	-0.258521	-0.258521	-0.258521	0.462763	0.462763	0.462763	-0.258521	-0.258521	-0.22117	-0.22117	-0.22117	-0.258521	-0.258521
	24	-0.258521	-0.258521	-0.175235	-0.175235	-0.175235	-0.258521	-0.258521	-0.0130544	-0.0130544	-0.0130544	-0.258521	-0.258521	-0.258521	-0.258521	-0.258521	-0.258521	-0.258521	-0.258521	-0.258521	-0.0404874	-0.0404874	-0.0404874	-0.258521	-0.258521	-0.258521	-0.258521	-0.258521	-0.00692914	-0.00692914	-0.00692914	-0.258521	0.0748002	0.0748002	0.0748002	-0.258521	-0.258521	-0.258521	-0.258521	-0.258521	-0.258521	-0.258521	0.267536	0.267536	0.267536	0.263309	0.263309	0.263309	-0.258521
	25	-0.258521	1.19479	1.19479	-0.258521	-0.258521	-0.258521	-0.258521	-0.258521	-0.258521	-0.258521	-0.258521	-0.258521	-0.258521	-0.258521	-0.258521	0.369487	0.369487	0.369487	-0.258521	0.375841	0.375841	0.375841	-0.258521	-0.258521	-0.258521	-0.258521	-0.258521	-0.0828538	-0.0828538	-0.0828538	-0.258521	0.737106	0.737106	0.737106	-0.258521	-0.258521	-0.258521	-0.258521	0.592148	0.592148	0.592148	0.419356	0.419356	0.419356	-0.258521	-0.258521	-0.258521	-0.258521
	26	0.212839	-0.101401	-0.013897	-0.013897	0.689574	0.44495	0.44495	-0.258521	-0.258521	-0.258521	-0.077421	-0.077421	-0.077421	-0.258521	-0.169179	-0.169179	-0.169179	-0.258521	-0.258521	-0.258521	-0.258521	-0.258521	-0.0223911	-0.0223911	-0.0223911	-0.258521	-0.258521	-0.258521	-0.258521	-0.258521	-0.258521	-0.258521	-0.258521	-0.258521	-0.258521	-0.258521	-0.258521	-0.258521	-0.258521	-0.100877	-0.100877	-0.100877	-0.258521	-0.186108	-0.186108	0.140396	0.0679837	0.0679837
	27	0.534457	0.00580512	-0.258521	-0.258521	-0.258521	-0.258521	-0.258521	-0.258521	-0.258521	-0.258521	-0.258521	-0.0646113	-0.0646113	0.0736539	-0.120256	-0.120256	-0.258521	-0.258521	-0.258521	-0.258521	-0.258521	-0.258521	-0.258521	-0.258521	-0.258521	-0.258521	-0.258521	-0.258521	-0.258521	0.342976	0.342976	0.376759	-0.224738	-0.224738	-0.15316	-0.15316	-0.15316	-0.258521	-0.258521	-0.258521	-0.258521	-0.258521	-0.258521	-0.258521	-0.258521	-0.258521	-0.258521	-0.258521
	28	-0.258521	-0.258521	-0.258521	-0.258521	-0.258521	-0.258521	-0.258521	-0.258521	-0.258521	0.0889887	0.0889887	0.0889887	-0.258521	-0.258521	-0.258521	-0.258521	-0.258521	-0.00549665	0.586846	0.826661	0.573637	-0.0187054	-0.258521	-0.258521	-0.258521	-0.258521	-0.258521	-0.258521	-0.258521	-0.258521	0.347953	0.347953	0.347953	-0.258521	-0.258521	-0.258521	-0.258521	-0.258521	-0.258521	-0.258521	-0.258521	-0.258521	-0.258521	-0.258521	0.175973	0.421038	0.421038	-0.0134557
	29	-0.258521	0.310164	0.310164	-0.258521	-0.258521	-0.258521	-0.258521	-0.258521	-0.258521	-0.258521	-0.258521	-0.258521	-0.258521	-0.258521	-0.258521	-0.230951	-0.230951	0.173938	0.146368	0.146368	-0.258521	-0.258521	-0.258521	-0.258521	-0.258521	-0.258521	-0.258521	-0.258521	-0.258521	-0.258521	-0.258521	0.233168	0.233168	0.233168	-0.258521	-0.258521	0.0429731	0.0429731	0.0429731	-0.258521	-0.258521	-0.258521	-0.258521	-0.258521	-0.258521	-0.258521	-0.258521	-0.258521
	30	-0.258521	-0.258521	-0.258521	-0.258521	0.113868	0.113868	0.113868	-0.258521	-0.258521	-0.258521	-0.258521	-0.258521	-0.258521	-0.0965928	-0.0965928	0.335723	0.173795	0.173795	-0.258521	-0.258521	-0.191877	-0.191877	0.353189	0.286546	0.286546	-0.258521	-0.21615	-0.21615	-0.21615	-0.258521	0.0579261	0.563584	0.563584	0.247136	-0.213194	-0.213194	-0.213194	-0.258521	-0.258521	-0.258521	-0.258521	-0.258521	-0.258521	-0.258521	-0.258521	-0.258521	-0.258521	-0.258521
	31	-0.258521	-0.258521	-0.21797	-0.21797	-0.21797	-0.258521	-0.258521	-0.258521	-0.258521	-0.258521	-0.258521	-0.258521	-0.258521	-0.258521	-0.258521	-0.242677	-0.242677	-0.242677	-0.258521	-0.258521	-0.258521	-0.258521	-0.258521	-0.151263	0.561506	0.561506	0.454248	-0.258521	-0.258521	-0.0591063	1.16798	1.16798	0.96857	-0.258521	-0.258521	-0.258521	-0.258521	-0.258521	-0.258521	-0.258521	0.182057	0.182057	0.251779	-0.188799	-0.188799	-0.258521	-0.258521	-0.258521
	32	-0.258521	-0.000879899	-0.000879899	-0.258521	-0.258521	-0.258521	-0.258521	-0.258521	0.523048	0.74823	1.08539	0.303819	0.0786364	-0.258521	-0.132318	0.200412	0.200412	0.0742091	-0.258521	-0.258521	-0.258521	-0.258521	-0.258521	-0.258521	-0.258521	-0.258521	-0.258521	-0.258521	-0.258521	-0.258521	-0.213391	-0.213391	-0.213391	-0.258521	-0.258521	-0.258521	-0.0602441	-0.0602441	-0.0602441	-0.258521	-0.258521	-0.258521	-0.258521	-0.258521	-0.258521	-0.235699	-0.235699	-0.235699
	33	-0.258521	-0.258521	-0.258521	-0.258521	-0.238845	-0.238845	-0.238845	-0.258521	-0.258521	-0.258521	-0.258521	-0.258521	-0.258521	0.60681	0.60681	0.983759	0.118429	0.118429	-0.258521	-0.258521	-0.258521	-0.258521	-0.258521	-0.253238	-0.253238	-0.253238	-0.258521	-0.258521	0.263048	0.314725	0.314725	-0.206844	-0.0698991	-0.0698991	-0.0698991	-0.258521	-0.258521	-0.258521	-0.128937	0.122414	0.20037	0.0707858	-0.180565	-0.258521	-0.258521	-0.258521	-0.258521	-0.258521
	34	-0.258521	-0.258521	-0.258521	0.422045	0.494159	0.494159	-0.186407	-0.110118	-0.110118	-0.110118	-0.258521	-0.258521	-0.013058	-0.013058	-0.013058	-0.258521	0.194362	0.194362	0.194362	-0.258521	-0.258521	-0.258521	-0.258521	-0.258521	0.690346	0.690346	0.690346	-0.258521	0.583866	0.583866	0.583866	-0.258521	-0.258521	-0.258521	-0.258521	-0.258521	-0.258521	-0.258521	-0.258521	-0.21982	0.546566	0.546566	0.507865	-0.258521	-0.258521	-0.258521	-0.258521	-0.258521
	35	-0.258521	-0.258521	-0.258521	-0.258521	-0.258521	-0.258521	-0.258521	-0.258521	-0.258521	-0.258521	-0.258521	-0.258521	-0.258521	-0.258521	-0.258521	-0.258521	-0.258521	0.293566	0.293566	0.525752	-0.0263347	-0.0263347	-0.258521	-0.258521	-0.258521	-0.258521	-0.258521	-0.258521	-0.188226	-0.188226	-0.188226	-0.258521	-0.258521	-0.258521	-0.258521	-0.258521	-0.258521	-0.258521	-0.258521	-0.258521	-0.258521	-0.258521	-0.182942	-0.182942	-0.182942	-0.0104018	-0.0104018	-0.0104018
	36	-0.258521	-0.258521	-0.258521	-0.258521	-0.258521	-0.258521	-0.138515	-0.138515	-0.138515	-0.258521	-0.258521	-0.258521	-0.258521	-0.258521	-0.258521	-0.258521	-0.258521	-0.258521	-0.258521	-0.258521	-0.258521	-0.258521	0.177215	0.177215	0.177215	-0.258521	-0.258521	-0.258521	-0.258521	-0.258521	-0.258521	-0.258521	-0.258521	-0.258521	0.108664	0.253885	0.253885	-0.1133	-0.202349	-0.202349	-0.202349	-0.258521	-0.258521	-0.258521	-0.258521	-0.258521	-0.258521	-0.258521
	37	-0.258521	-0.258521	-0.258521	-0.258521	-0.258521	-0.110455	0.420902	0.420902	0.272836	-0.258521	-0.258521	-0.258521	-0.258521	0.0428123	0.0428123	0.0428123	-0.258521	-0.258521	-0.128767	-0.128767	-0.0565296	-0.186283	-0.186283	-0.258521	-0.258521	-0.258521	-0.258521	0.331381	0.331381	0.331381	-0.258521	0.0890714	0.0890714	0.0890714	-0.258521	-0.258521	-0.258521	-0.258521	-0.258521	0.0471461	0.0471461	0.0471461	-0.258521	-0.0884105	-0.0512919	-0.0512919	0.0351309	-0.00198764
	38	-0.258521	-0.258521	-0.258521	-0.258521	-0.216461	-0.216461	-0.216461	-0.258521	-0.258521	-0.258521	0.143644	0.601406	0.601406	0.199241	-0.258521	-0.258521	-0.258521	-0.258521	-0.258521	-0.258521	0.302705	0.302705	0.302705	-0.258521	-0.0583015	-0.0583015	-0.0583015	-0.258521	-0.24801	0.392644	0.392644	0.382133	-0.258521	-0.258521	-0.258521	-0.258521	-0.258521	-0.258521	-0.258521	-0.258521	-0.258521	-0.190196	-0.190196	-0.190196	0.483301	0.483301	0.483301	-0.258521
	39	-0.258521	0.135128	0.135128	0.135128	-0.258521	-0.258521	-0.258521	-0.258521	-0.258521	-0.1734	-0.1734	-0.1734	-0.258521	-0.258521	-0.258521	-0.258521	-0.258521	-0.258521	-0.258521	-0.258521	-0.258521	0.360592	0.360592	0.360592	-0.258521	-0.258521	-0.258521	-0.258521	-0.258521	-0.258521	-0.258521	-0.258521	0.0133045	0.0133045	0.0133045	-0.258521	-0.258521	-0.258521	-0.258521	-0.258521	-0.258521	-0.258521	-0.258521	-0.258521	-0.258521	-0.258521	0.413707	0.413707
	40	-0.258521	0.346931	0.346931	-0.258521	-0.258521	-0.258521	-0.258521	-0.258521	-0.258521	-0.258521	-0.258521	-0.258521	-0.258521	-0.258521	-0.258521	-0.258521	-0.258521	-0.258521	-0.258521	-0.258521	-0.258521	-0.258521	-0.120568	-0.120568	0.113016	-0.0249375	-0.0249375	0.117618	0.117618	0.593526	0.217387	0.217387	-0.258521	-0.258521	-0.258521	-0.258521	-0.258521	-0.258521	-0.258521	-0.258521	-0.258521	0.314736	0.459873	0.459873	-0.113384	-0.258521	-0.258521	-0.258521
	41	1.71225	0.398401	-0.258521	-0.258521	-0.258521	-0.258521	-0.258521	-0.258521	-0.258521	-0.258521	-0.258521	-0.237926	-0.237926	-0.237926	-0.258521	-0.258521	-0.258521	-0.258521	-0.258521	-0.258521	-0.258521	-0.258521	-0.0813983	-0.0813983	-0.0813983	-0.258521	-0.258521	-0.258521	-0.258521	-0.258521	-0.258521	-0.258521	-0.258521	-0.258521	-0.258521	-0.258521	-0.258521	-0.258521	0.0223113	0.0223113	0.0223113	-0.258521	-0.258521	-0.258521	-0.0693187	-0.0693187	0.34201	0.152808
	42	-0.258521	-0.110272	-0.110272	-0.258521	-0.258521	-0.258521	-0.258521	-0.258521	0.326986	0.326986	0.326986	-0.258521	-0.258521	-0.258521	-0.258521	0.0112765	0.0112765	0.607121	0.337324	0.337324	-0.258521	-0.258521	-0.258521	-0.258521	-0.258521	-0.258521	-0.258521	-0.258521	-0.258521	0.0460008	0.0460008	0.0460008	-0.258521	-0.258521	-0.258521	-0.258521	-0.258521	-0.258521	-0.258521	-0.258521	-0.258521	-0.258521	-0.258521	-0.258521	-0.258521	-0.258521	0.141053	0.141053
	43	-0.258521	-0.258521	-0.258521	-0.258521	-0.258521	-0.258521	-0.258521	0.362574	0.526456	0.526456	-0.0946389	-0.258521	-0.258521	-0.0835475	-0.0835475	-0.0835475	0.104553	0.104553	0.104553	-0.258521	-0.258521	-0.258521	-0.258521	-0.221478	-0.221478	-0.221478	-0.258521	-0.258521	-0.258521	-0.258521	-0.0225864	-0.0225864	-0.0225864	-0.258521	-0.258521	-0.258521	-0.258521	-0.258521	-0.258521	-0.258521	-0.258521	0.28397	0.28397	0.28397	-0.258521	-0.258521	0.559055	0.559055
	44	-0.258521	-0.258521	0.139588	0.244248	0.244248	-0.153861	-0.258521	-0.258521	-0.258521	-0.258521	-0.258521	-0.258521	-0.258521	-0.258521	-0.258521	-0.258521	-0.258521	-0.258521	-0.258521	-0.258521	0.980327	0.980327	0.980327	-0.258521	-0.258521	-0.258521	0.327846	0.327846	0.327846	-0.258521	-0.258521	-0.258521	-0.258521	-0.258521	-0.258521	-0.258521	-0.258521	-0.258521	0.393615	0.393615	0.393615	-0.258521	-0.258521	-0.258521	-0.258521	-0.258521	-0.258521	-0.258521
	45	0.339882	-0.0590533	-0.258521	-0.258521	-0.258521	-0.258521	-0.258521	-0.258521	-0.258521	-0.258521	-0.258521	-0.258521	0.345203	0.345203	0.345203	-0.258521	-0.258521	-0.258521	-0.0174635	-0.0174635	-0.0174635	-0.258521	-0.258521	-0.258521	-0.258521	-0.258521	-0.117546	-0.117546	-0.117546	-0.258521	-0.258521	-0.258521	-0.258521	-0.258521	-0.258521	-0.160122	-0.160122	0.0705929	0.128071	0.128071	-0.102644	0.070942	0.070942	0.070942	-0.195141	-0.195141	-0.195141	-0.258521
	46	-0.258521	-0.258521	-0.258521	-0.258521	-0.258521	-0.258521	0.0285536	0.0285536	0.0285536	-0.258521	-0.125858	-0.125858	0.421161	0.288498	0.288498	-0.258521	-0.258521	-0.257942	-0.257942	-0.257942	-0.258521	-0.258521	-0.258521	-0.258521	-0.258521	-0.172647	-0.133363	-0.133363	-0.0529646	0.145195	0.145195	-0.0210779	-0.258521	-0.258521	-0.255332	-0.255332	-0.255332	-0.258521	-0.258521	-0.258521	0.173152	0.173152	0.173152	-0.258521	-0.258521	-0.258521	-0.258521	-0.258521
	47	-0.258521	-0.258521	-0.258521	-0.249047	-0.249047	-0.249047	-0.258521	-0.258521	-0.258521	-0.258521	-0.258521	-0.258521	-0.258521	-0.258521	0.0406941	0.0406941	0.0406941	-0.0843436	-0.0843436	-0.0843436	-0.258521	-0.258521	-0.258521	-0.0769842	-0.0769842	-0.0769842	-0.258521	-0.258521	-0.258521	-0.258521	-0.258521	-0.177572	-0.177572	0.0651196	-0.0158292	-0.0158292	-0.258521	-0.258521	0.719665	0.719665	0.719665	-0.258521	0.416408	0.416408	0.416408	-0.258521	-0.258521	-0.258521
	48	0.031674	-0.161789	-0.258521	-0.258521	-0.258521	-0.258521	-0.258521	-0.178078	-0.178078	-0.178078	-0.258521	-0.258521	-0.258521	-0.258521	-0.258521	-0.258521	-0.258521	-0.258521	-0.258521	-0.258521	-0.258521	-0.258521	-0.258521	-0.258521	-0.258521	0.734334	0.734334	0.734334	-0.258521	-0.258521	-0.258521	-0.258521	-0.258521	-0.258521	-0.258521	-0.258521	-0.258521	-0.258521	-0.190269	-0.190269	-0.190269	-0.258521	-0.258521	-0.1214	-0.0272802	-0.0272802	-0.164401	-0.258521
	49	0.63036	0.0377727	-0.258521	-0.258521	-0.258521	-0.258521	-0.258521	-0.258521	0.0419506	0.0419506	0.0419506	-0.258521	-0.258521	-0.258521	-0.258521	-0.258521	-0.258521	-0.258521	-0.258521	-0.258521	-0.258521	-0.121518	-0.121518	-0.121518	0.36468	0.36468	0.36468	-0.258521	0.147989	0.147989	0.147989	-0.258521	-0.258521	-0.258521	-0.258521	-0.258521	-0.258521	-0.00419439	-0.00419439	-0.00419439	-0.258521	-0.258521	-0.258521	-0.258521	-0.147041	-0.147041	-0.147041	-0.258521
	50	-0.258521	-0.258521	-0.258521	-0.258521	-0.258521	-0.258521	-0.258521	-0.258521	-0.258521	-0.258521	-0.258521	-0.258521	-0.258521	-0.258521	0.513289	0.513289	0.513289	-0.149252	-0.149252	-0.149252	-0.258521	-0.144486	-0.144486	-0.144486	-0.258521	-0.258521	-0.258521	-0.258521	-0.258521	-0.258521	-0.258521	-0.258521	-0.258521	-0.258521	-0.258521	-0.257268	-0.257268	-0.257268	1.08213	1.08213	1.08213	-0.258521	-0.199603	-0.199603	-0.199603	0.157284	0.157284	0.157284
	51	-0.258521	0.00970036	0.0808129	0.0808129	-0.187408	-0.258521	-0.258521	-0.258521	-0.258521	-0.258521	-0.258521	-0.258521	-0.258521	-0.258521	-0.258521	-0.258521	-0.108651	-0.108651	-0.108651	-0.258521	-0.258521	-0.258521	-0.258521	-0.258521	-0.258521	-0.258521	-0.258521	-0.258521	-0.133017	-0.133017	-0.133017	-0.258521	0.151827	0.151827	0.151827	-0.258521	-0.258521	-0.258521	-0.258521	-0.258521	-0.258521	-0.258521	-0.258521	-0.258521	0.711009	0.740407	1.00729	0.0377622
	52	-0.258521	-0.183792	-0.183792	-0.183792	-0.258521	-0.258521	-0.258521	-0.258521	-0.258521	-0.226104	-0.226104	-0.226104	-0.258521	-0.258521	-0.258521	-0.258521	-0.258521	-0.258521	-0.258521	-0.258521	-0.00427164	-0.00427164	-0.00427164	-0.258521	-0.0969421	-0.0969421	-0.0969421	-0.258521	-0.258521	-0.258521	-0.258521	-0.258521	-0.258521	-0.258521	-0.258521	-0.258521	-0.258521	-0.258521	-0.258521	-0.258521	-0.258521	-0.258521	0.184915	0.275565	0.847441	0.404005	0.313355	-0.214416
	53	-0.258521	0.601069	0.601069	0.601069	-0.258521	-0.258521	-0.258521	-0.258521	-0.258521	-0.258521	-0.258521	-0.258521	-0.258521	-0.258521	-0.0545841	-0.0545841	0.161353	-0.0425842	-0.0425842	-0.258521	-0.258521	-0.258521	-0.258521	-0.258521	-0.258521	-0.258521	-0.258521	-0.258521	-0.258521	-0.258521	-0.258521	-0.258521	-0.258521	0.532884	0.532884	0.532884	-0.258521	-0.258521	-0.258521	-0.258521	-0.258521	-0.258521	-0.258521	0.0717105	0.0717105	0.0717105	-0.258521	-0.258521
	54	-0.258521	-0.258521	-0.258521	-0.258521	-0.177006	-0.177006	-0.177006	-0.258521	-0.258521	-0.258521	-0.258521	-0.258521	-0.0126379	-0.0126379	-0.0126379	-0.258521	-0.258521	-0.258521	-0.258521	-0.258521	-0.258521	-0.258521	-0.258521	0.165932	0.165932	0.165932	-0.258521	-0.258521	-0.258521	-0.258521	-0.258521	-0.258521	-0.258521	-0.258521	-0.258521	-0.258521	0.490491	0.671032	0.671032	-0.0779804	-0.258521	-0.200983	-0.200983	-0.200983	-0.258521	-0.258521	-0.258521	-0.258521
	55	-0.258521	-0.258521	-0.258521	-0.258521	-0.258521	0.22557	0.302195	0.302195	-0.181896	-0.258521	-0.258521	-0.258521	-0.258521	-0.258521	-0.0594399	-0.0594399	-0.0594399	-0.258521	-0.258521	-0.258521	-0.0675198	-0.0675198	-0.0675198	-0.258521	-0.258521	-0.115619	-0.115619	0.267725	0.124824	0.124824	-0.258521	-0.258521	0.0411774	0.0411774	0.0411774	-0.258521	-0.258521	-0.258521	-0.258521	-0.258521	-0.258521	-0.0166748	-0.0166748	-0.0166748	-0.258521	-0.258521	-0.258521	-0.258521
	56	-0.258521	-0.258521	-0.258521	-0.258521	-0.255099	0.392388	0.392388	0.388966	0.127278	0.127278	0.250401	-0.135398	-0.135398	-0.244007	-0.244007	-0.244007	-0.258521	-0.258521	-0.258521	-0.258521	-0.258521	0.315277	0.315277	0.315277	-0.258521	-0.258521	-0.258521	-0.258521	-0.258521	0.474453	0.474453	0.479008	-0.253966	-0.213959	-0.218515	-0.218515	-0.258521	-0.258521	-0.258521	-0.258521	-0.258521	-0.258521	-0.258521	-0.258521	-0.258521	-0.258521	-0.258521	-0.258521
	57	-0.258521	0.453901	0.453901	0.104707	0.258063	0.258063	0.258063	0.358549	0.358549	0.358549	-0.258521	-0.258521	-0.258521	-0.258521	-0.258521	-0.258521	-0.258521	0.552658	0.552658	0.552658	-0.258521	-0.258521	-0.258521	-0.258521	-0.258521	-0.258521	-0.258521	-0.164136	-0.164136	-0.164136	-0.258521	-0.258521	-0.258521	0.145302	0.145302	0.145302	0.191003	0.191003	0.191003	-0.258521	-0.258521	0.735748	0.94676	0.94676	-0.0475096	-0.258521	-0.258521	-0.258521
	Mean neural activity	-0.121036	-0.0989505	-0.108766	-0.159747	-0.153303	-0.137777	-0.112254	-0.0984379	-0.0198281	-0.0494221	-0.059159	-0.156412	-0.113445	-0.116713	-0.106758	-0.124803	-0.117666	-0.094868	-0.0690273	-0.0882975	-0.0751445	-0.0940646	-0.0974188	-0.135143	-0.129578	-0.128597	-0.147606	-0.135281	-0.11332	-0.0671767	-0.074931	-0.0665394	-0.0777314	-0.085994	-0.130915	-0.16714	-0.164998	-0.140491	-0.0454812	-0.0556859	-0.0176215	-0.042672	-0.0277134	-0.0601807	-0.077492	-0.10205	-0.0873034	-0.154801
		Trial frame
	Trial num.	1	2	3	4	5	6	7	8	9	10	11	12	13	14	15	16	17	18	19	20	21	22	23	24	25	26	27	28	29	30	31	32	33	34	35	36	37	38	39	40	41	42	43	44	45	46	47	48
Right trial type	1	-0.258521	-0.258521	-0.258521	-0.258521	-0.258521	-0.258521	-0.258521	-0.258521	-0.258521	-0.135821	-0.135821	-0.135821	-0.246837	-0.22605	-0.22605	-0.237734	-0.258521	-0.258521	-0.134281	0.292815	0.292815	0.354812	-0.072284	-0.072284	-0.258521	-0.258521	0.100955	0.100955	0.100955	-0.248878	-0.248878	-0.248878	-0.258521	-0.258521	-0.258521	-0.258521	-0.258521	-0.258521	-0.258521	-0.258521	-0.258521	-0.258521	-0.258521	-0.258521	-0.258521	-0.258521	-0.258521	0.643412
	2	-0.258521	-0.258521	-0.258521	-0.258521	-0.258521	-0.258521	-0.258521	-0.258521	-0.0171147	-0.0171147	-0.0171147	-0.258521	-0.258521	-0.258521	-0.258521	-0.258521	-0.258521	-0.258521	-0.258521	-0.258521	-0.258521	-0.258521	-0.258521	0.482151	0.482151	0.482151	-0.258521	-0.258521	-0.126376	-0.126376	-0.126376	-0.258521	-0.258521	-0.258521	-0.258521	-0.258521	-0.258521	0.169988	0.169988	0.169988	0.209909	0.209909	0.209909	-0.258521	-0.258521	-0.258521	-0.258521	-0.124561
	3	0.853262	0.112073	-0.258521	-0.258521	-0.258521	-0.258521	-0.258521	-0.258521	-0.258521	-0.258521	-0.258521	-0.12984	-0.12984	0.197309	0.0686283	0.0686283	-0.258521	0.350201	0.350201	0.350201	-0.258521	0.353986	0.353986	0.353986	-0.258521	-0.258521	-0.258521	-0.258521	-0.258521	-0.258521	-0.258521	0.124476	0.124476	0.124476	-0.258521	-0.258521	-0.258521	-0.258521	-0.258521	-0.258521	1.53352	1.83444	2.84226	1.05021	1.34437	0.336557	0.336557	-0.258521
	4	0.851803	0.512654	0.142546	-0.118221	-0.258521	-0.258521	-0.258521	-0.184164	-0.184164	-0.184164	-0.258521	-0.258521	-0.0892221	-0.0892221	-0.0892221	-0.258521	-0.258521	-0.258521	-0.258521	-0.258521	-0.258521	-0.258521	0.0925036	0.0925036	0.0925036	-0.258521	-0.258521	-0.258521	-0.258521	-0.258521	-0.258521	-0.203264	-0.203264	0.569621	0.514363	1.27264	0.499757	0.499757	-0.258521	-0.258521	-0.0468932	-0.0468932	-0.0468932	-0.258521	-0.258521	-0.258521	-0.258521	0.482447
	5	-0.258521	0.0832446	0.0832446	-0.258521	-0.258521	-0.258521	-0.258521	-0.258521	0.195156	0.195156	0.195156	-0.258521	-0.258521	-0.258521	-0.258521	-0.258521	-0.258521	-0.258521	-0.258521	-0.258521	-0.258521	-0.258521	-0.258521	-0.258521	-0.258521	-0.082523	0.026575	0.026575	0.438926	0.329828	0.329828	-0.258521	-0.258521	-0.258521	-0.258521	-0.258521	-0.258521	0.248854	0.248854	0.501493	-0.00588185	-0.00588185	-0.258521	-0.258521	-0.258521	-0.258521	-0.00891873	-0.00891873
	6	-0.258521	-0.258521	-0.258521	-0.258521	-0.258521	-0.258521	-0.258521	-0.258521	-0.258521	-0.258521	-0.258521	-0.258521	-0.258521	-0.258521	-0.258521	-0.258521	-0.258521	-0.258521	-0.258521	-0.258521	-0.258521	-0.258521	0.576121	0.576121	0.576121	-0.258521	-0.258521	-0.258521	-0.258521	-0.258521	-0.258521	-0.258521	-0.258521	-0.258521	-0.258521	-0.258521	-0.258521	-0.258521	-0.258521	-0.258521	-0.258521	-0.258521	0.343791	0.343791	0.343791	-0.258521	-0.180467	-0.180467
	7	-0.258521	-0.0963536	-0.0963536	0.038126	-0.124041	-0.124041	-0.258521	-0.258521	-0.258521	-0.258521	-0.0824395	-0.0824395	-0.0824395	-0.258521	-0.258521	-0.258521	-0.258521	-0.258521	-0.258521	-0.258521	-0.258521	-0.258521	-0.138681	-0.138681	-0.138681	-0.258521	0.069948	0.069948	0.069948	-0.258521	-0.17375	-0.17375	-0.17375	-0.258521	-0.258521	0.296886	0.296886	0.609528	0.0541207	0.380208	0.0675661	0.0675661	-0.258521	-0.258521	-0.179548	-0.00555094	-0.00555094	-0.084524
	8	-0.258521	-0.258521	0.22848	0.22848	0.22848	0.14316	0.14316	0.14316	-0.258521	-0.258521	-0.258521	-0.258521	0.304085	0.304085	0.304085	-0.258521	0.0234762	0.0234762	0.0234762	-0.258521	-0.258521	-0.258521	-0.258521	-0.258521	-0.258521	-0.258521	-0.258521	-0.258521	-0.152146	-0.152146	-0.152146	-0.258521	-0.258521	-0.258521	0.17613	0.17613	0.17613	-0.258521	-0.258521	-0.258521	-0.258521	-0.258521	-0.258521	-0.258521	-0.258521	-0.258521	-0.258521	-0.258521
	9	0.619459	0.0536945	-0.238966	-0.238966	-0.258521	-0.258521	-0.258521	-0.258521	-0.258521	-0.258521	-0.258521	-0.258521	-0.258521	-0.258521	-0.258521	-0.258521	-0.258521	-0.258521	-0.258521	-0.258521	0.386431	0.386431	0.386431	-0.258521	-0.258521	-0.258521	-0.258521	0.14587	0.14587	0.14587	-0.258521	-0.258521	-0.258521	-0.258521	-0.258521	-0.258521	-0.258521	-0.258521	0.00180732	0.00180732	0.00180732	-0.258521	-0.258521	-0.258521	-0.258521	-0.0696752	-0.0696752	-0.0696752
	10	0.847188	0.122782	-0.136542	-0.149275	-0.149275	-0.258521	0.320574	0.320574	1.06569	0.486598	0.486598	-0.258521	-0.258521	-0.258521	0.23816	0.269558	0.269558	-0.227122	-0.258521	-0.258521	-0.258521	-0.258521	-0.258521	-0.258521	-0.258521	-0.258521	-0.258521	-0.258521	-0.258521	-0.258521	-0.202772	-0.202772	-0.202772	0.518692	0.518692	0.518692	-0.258521	-0.258521	-0.258521	-0.258521	-0.258521	-0.258521	-0.258521	-0.258521	0.404412	0.404412	0.404412	-0.258521
	11	-0.258521	0.71039	0.71039	-0.258521	-0.258521	-0.258521	-0.258521	-0.258521	-0.258521	-0.258521	-0.258521	0.0567008	1.37741	1.37741	1.06219	-0.258521	-0.258521	-0.258521	-0.258521	-0.163054	-0.163054	-0.163054	-0.0356884	0.352018	0.352018	0.129186	-0.258521	-0.258521	-0.258521	-0.258521	-0.258521	-0.258521	0.0957538	0.0957538	0.0957538	-0.258521	-0.258521	-0.258521	-0.258521	-0.258521	0.0553339	0.0553339	0.0936834	-0.220171	-0.220171	-0.258521	-0.258521	-0.128619
	12	-0.258521	-0.258521	-0.169381	-0.169381	-0.165764	0.310859	0.310859	0.307242	0.370684	0.370684	0.370684	-0.258521	-0.258521	-0.258521	-0.258521	-0.258521	-0.258521	-0.258521	-0.258521	-0.258521	-0.258521	-0.258521	-0.258521	-0.258521	-0.258521	-0.258521	-0.258521	0.0135485	0.0135485	0.0135485	-0.258521	-0.258521	-0.258521	-0.258521	-0.258521	-0.245298	0.392159	0.392159	0.378937	-0.258521	-0.258521	-0.258521	0.31882	1.62106	1.62106	1.05601	-0.24623	-0.24623
	13	-0.258521	-0.258521	-0.258521	-0.258521	-0.154098	-0.0624694	-0.0624694	-0.045573	-0.137202	-0.137202	-0.258521	-0.258521	-0.258521	-0.258521	-0.258521	-0.258521	1.03974	1.03974	1.03974	-0.107793	-0.107793	-0.107793	-0.258521	-0.258521	-0.258521	0.0789855	0.0789855	0.0789855	-0.258521	-0.258521	0.340179	0.340179	0.340179	-0.258521	-0.258521	-0.258521	-0.258521	-0.258521	0.0265662	0.356152	0.701817	0.41673	0.0871441	-0.258521	-0.258521	-0.258521	-0.258521	-0.258521
	14	0.708467	0.0638082	-0.258521	-0.258521	0.280005	0.280005	0.280005	-0.258521	-0.258521	-0.258521	-0.258521	-0.258521	-0.258521	-0.258521	-0.258521	-0.258521	-0.258521	-0.258521	-0.258521	-0.258521	-0.258521	-0.258521	0.0374785	0.0374785	0.0374785	-0.232988	0.148932	0.148932	0.123399	-0.258521	-0.258521	-0.258521	0.0506527	0.239211	0.239211	-0.0699622	-0.258521	-0.258521	0.252469	0.252469	0.252469	-0.258521	-0.258521	-0.258521	-0.258521	-0.258521	-0.154461	-0.154461
	15	-0.258521	-0.258521	-0.258521	-0.258521	-0.258521	-0.258521	-0.258521	-0.258521	-0.258521	-0.258521	0.23278	0.556946	0.556946	0.413543	0.0893776	0.0893776	-0.218879	0.397652	0.397652	0.35801	-0.258521	-0.258521	-0.258521	-0.109286	-0.109286	-0.109286	-0.137787	-0.137787	-0.137787	-0.258521	-0.258521	-0.258521	-0.258521	-0.0140521	0.506385	0.506385	0.261916	-0.258521	-0.258521	-0.258521	-0.258521	-0.258521	-0.258521	-0.258521	-0.258521	0.689059	0.689059	0.689059
	16	-0.258521	-0.258521	-0.258521	-0.258521	-0.258521	-0.258521	-0.258521	-0.258521	-0.258521	-0.258521	-0.258521	0.452632	1.44451	1.44451	0.733354	-0.258521	-0.258521	-0.258521	-0.258521	-0.258521	-0.258521	-0.258521	-0.258521	-0.258521	-0.258521	0.0550618	0.456635	0.456635	0.143052	-0.258521	0.0836436	0.0836436	0.0836436	-0.258521	-0.258521	-0.258521	-0.258521	-0.258521	-0.258521	-0.258521	-0.258521	-0.258521	-0.072047	-0.072047	-0.072047	0.876387	0.876387	0.876387
	17	-0.258521	-0.258521	-0.258521	-0.258521	-0.258521	-0.258521	-0.258521	-0.258521	-0.258521	-0.238905	-0.238905	-0.238905	-0.258521	-0.258521	-0.258521	-0.258521	0.227616	0.227616	0.227616	-0.258521	-0.258521	-0.258521	-0.258521	-0.258521	-0.258521	-0.250148	-0.149221	-0.149221	-0.157593	-0.258521	-0.258521	-0.258521	-0.258521	-0.258521	-0.258521	-0.258521	-0.258521	-0.258521	-0.258521	-0.258521	-0.258521	0.0894928	0.0894928	0.0894928	-0.258521	-0.258521	-0.258521	-0.258521
	18	-0.258521	-0.258521	-0.258521	-0.258521	-0.258521	-0.258521	-0.258521	-0.258521	-0.258521	-0.258521	-0.258521	-0.258521	-0.258521	-0.258521	0.165916	0.417296	0.417296	-0.00714102	-0.258521	-0.258521	-0.258521	-0.258521	-0.258521	-0.258521	-0.258521	-0.258521	0.0460088	0.0460088	0.0460088	-0.258521	-0.258521	-0.258521	-0.258521	-0.258521	-0.258521	-0.258521	-0.258521	0.65706	0.65706	0.65706	-0.258521	-0.258521	-0.258521	-0.258521	0.552268	0.552268	0.552268	-0.258521
	19	-0.258521	-0.258521	-0.258521	-0.258521	-0.258521	-0.258521	-0.258521	-0.258521	-0.258521	-0.258521	-0.258521	-0.258521	-0.258521	-0.258521	-0.258521	-0.258521	-0.0721981	-0.0721981	-0.0721981	-0.258521	-0.258521	-0.258521	-0.258521	-0.258521	-0.258521	-0.258521	-0.258521	-0.258521	-0.258521	-0.130099	-0.130099	-0.130099	0.467318	0.467318	0.53619	-0.189649	-0.189649	-0.258521	0.0496755	0.0496755	0.0496755	0.0948687	0.0948687	0.0948687	-0.258521	0.153706	0.756753	0.756753
	20	-0.258521	-0.258521	-0.258521	-0.258521	-0.258521	-0.258521	-0.258521	-0.258521	-0.258521	-0.225084	-0.225084	-0.225084	-0.258521	-0.258521	-0.258521	-0.258521	-0.258521	-0.258521	-0.258521	-0.258521	-0.258521	-0.258521	-0.258521	-0.258521	-0.214275	-0.214275	0.312228	0.267983	0.267983	-0.258521	0.279716	0.279716	0.279716	-0.0557102	0.052833	0.052833	-0.149978	-0.258521	-0.258521	-0.258521	-0.258521	-0.258521	-0.258521	-0.258521	-0.258521	-0.258521	-0.258521	-0.258521
	21	-0.258521	-0.258521	-0.258521	-0.258521	-0.258521	-0.258521	-0.258521	0.670103	0.670103	0.670103	0.0259942	0.0259942	0.0259942	-0.258521	-0.258521	-0.258521	-0.258521	-0.258521	-0.258521	-0.258521	-0.258521	-0.258521	-0.258521	-0.258521	-0.258521	-0.258521	-0.258521	-0.258521	-0.258521	-0.210457	-0.0405845	-0.0405845	-0.0886489	-0.258521	-0.258521	-0.258521	-0.258521	-0.258521	0.0771717	0.191988	0.191988	-0.143705	-0.125208	-0.125208	-0.125208	-0.258521	-0.258521	-0.258521
	22	0.568221	0.54474	0.269159	0.269159	-0.258521	-0.258521	-0.258521	-0.258521	-0.258521	-0.258521	-0.258521	-0.235388	-0.235388	0.0566186	0.0334861	0.0334861	-0.258521	-0.258521	-0.258521	-0.258521	-0.258521	-0.258521	-0.258521	-0.258521	-0.258521	-0.258521	-0.258521	0.731616	0.731616	0.731616	-0.258521	-0.258521	-0.258521	-0.258521	-0.258521	-0.258521	-0.258521	-0.258521	-0.258521	-0.258521	-0.258521	-0.258521	-0.258521	-0.258521	-0.258521	-0.258521	-0.258521	-0.258521
	23	-0.258521	-0.258521	-0.258521	-0.258521	-0.258521	-0.258521	0.529643	0.529643	0.56881	-0.219355	-0.219355	0.285571	0.285571	0.285571	-0.258521	-0.258521	-0.258521	-0.258521	-0.258521	-0.258521	-0.258521	-0.258521	-0.258521	-0.258521	-0.258521	-0.258521	-0.258521	-0.258521	-0.258521	-0.247898	-0.247898	-0.247898	-0.258521	-0.258521	-0.258521	-0.17804	-0.17804	-0.17804	-0.258521	-0.258521	-0.258521	-0.258521	-0.258521	-0.258521	-0.258521	-0.258521	-0.258521	-0.258521
	24	-0.258521	-0.258521	-0.258521	-0.258521	-0.258521	-0.258521	-0.258521	-0.258521	-0.258521	-0.258521	-0.258521	-0.258521	-0.258521	-0.258521	0.0716435	0.449161	0.520588	0.190424	-0.187093	0.445219	0.445219	0.445219	0.110756	0.674508	0.674508	0.305232	-0.258521	-0.258521	-0.258521	-0.258521	-0.258521	-0.258521	-0.258521	-0.258521	-0.258521	-0.258521	-0.258521	-0.258521	-0.258521	-0.258521	0.916015	1.01393	1.02163	0.103561	0.613357	0.605663	0.349193	-0.141996
	25	-0.258521	-0.258521	-0.258521	0.0936457	0.0936457	0.0936457	-0.258521	-0.258521	-0.231571	-0.231571	-0.231571	-0.258521	0.0243851	0.0243851	0.0243851	-0.258521	0.80338	0.80338	0.80338	-0.258521	-0.258521	-0.258521	-0.258521	-0.258521	-0.258521	-0.258521	-0.258521	-0.258521	0.328929	0.328929	0.328929	-0.258521	-0.258521	-0.258521	0.0660063	0.204691	0.204691	-0.119836	-0.258521	-0.258521	-0.258521	0.199508	0.199508	0.199508	0.134797	0.134797	0.134797	-0.258521
	26	-0.258521	-0.258521	-0.0147703	-0.0147703	0.102016	-0.141735	-0.141735	-0.258521	-0.258521	0.255906	0.255906	0.255906	0.512353	0.512353	0.512353	-0.258521	0.43886	0.479664	0.479664	-0.217717	-0.258521	-0.258521	-0.258521	-0.258521	-0.258521	-0.258521	-0.258521	-0.258521	-0.258521	-0.258521	-0.258521	-0.258521	-0.258521	-0.258521	-0.258521	-0.258521	-0.258521	-0.258521	-0.258521	-0.258521	-0.258521	-0.258521	-0.258521	-0.258521	-0.258521	-0.258521	-0.258521	-0.258521
	27	-0.258521	-0.258521	-0.258521	-0.258521	-0.258521	-0.258521	-0.258521	-0.258521	-0.258521	0.13717	0.13717	0.13717	-0.258521	-0.249735	0.0865903	0.0865903	0.0778048	-0.258521	0.0554479	0.0554479	0.0554479	-0.258521	-0.258521	-0.258521	-0.258521	-0.258521	-0.258521	-0.258521	-0.258521	-0.258521	-0.258521	-0.258521	-0.258521	-0.258521	0.0502108	0.0794628	0.0794628	0.539654	0.510402	0.510402	-0.258521	-0.258521	-0.258521	-0.258521	-0.258521	-0.258521	-0.258521	-0.258521
	28	-0.258521	-0.258521	-0.258521	-0.258521	-0.258521	-0.258521	-0.258521	-0.01096	-0.01096	0.0183102	-0.229251	-0.229251	-0.258521	-0.258521	-0.258521	-0.258521	-0.258521	-0.258521	-0.258521	-0.258521	0.782982	0.782982	0.782982	-0.258521	-0.258521	-0.258521	-0.258521	-0.258521	0.0350223	0.0350223	0.0350223	-0.258521	-0.258521	0.712968	0.712968	0.712968	-0.258521	0.113637	0.113637	0.113637	-0.258521	-0.258521	-0.258521	-0.258521	-0.041409	-0.041409	-0.041409	-0.258521
	29	-0.258521	-0.258521	-0.258521	-0.258521	-0.258521	-0.258521	-0.258521	-0.258521	-0.258521	-0.258521	-0.258521	-0.258521	-0.258521	-0.0864721	-0.0864721	-0.0864721	-0.258521	-0.233089	-0.233089	0.128276	0.106764	0.260477	-0.100889	-0.104808	-0.137042	0.0841924	0.0841924	-0.0372864	-0.258521	0.227057	0.227057	0.227057	-0.258521	-0.258521	-0.258521	-0.258521	-0.241543	-0.129304	-0.129304	-0.146281	-0.258521	-0.258521	-0.258521	-0.258521	-0.258521	-0.258521	-0.258521	-0.258521
	30	-0.258521	-0.258521	-0.258521	-0.258521	-0.258521	-0.258521	-0.258521	-0.258521	-0.258521	0.202339	0.202339	0.202339	-0.258521	-0.258521	-0.258521	-0.258521	-0.258521	0.338827	0.338827	0.338827	-0.258521	-0.258521	-0.258521	-0.258521	-0.258521	-0.258521	-0.258521	1.11692	1.11692	1.11692	-0.258521	-0.150326	-0.150326	-0.150326	-0.258521	-0.258521	-0.258521	-0.258521	-0.258521	-0.0278469	-0.0278469	-0.0278469	-0.258521	-0.258521	-0.110461	0.138917	0.138917	-0.00914243
	31	-0.258521	-0.258521	-0.258521	-0.258521	0.799966	0.799966	0.799966	-0.258521	-0.258521	-0.258521	-0.258521	-0.14464	-0.14464	-0.14464	-0.258521	-0.258521	-0.258521	-0.258521	-0.258521	-0.258521	-0.258521	-0.258521	-0.258521	-0.258521	-0.258521	-0.258521	-0.143474	-0.143474	0.0555815	-0.0594653	-0.0594653	-0.258521	-0.258521	-0.258521	-0.258521	-0.156378	-0.156378	-0.156378	-0.24467	-0.24467	-0.064405	-0.0782555	-0.0782555	-0.258521	0.22915	0.22915	0.401178	-0.0864928
	32	-0.258521	-0.258521	-0.258521	-0.258521	-0.258521	-0.258521	-0.258521	-0.258521	-0.258521	-0.258521	-0.258521	-0.258521	0.0777783	0.0777783	0.0777783	-0.258521	-0.258521	-0.258521	-0.0946364	-0.0946364	0.223156	0.178576	0.204607	-0.113185	-0.23249	-0.258521	-0.258521	-0.258521	-0.258521	-0.258521	-0.0905342	-0.0905342	0.253521	0.0855343	0.0855343	-0.258521	-0.258521	-0.258521	-0.258521	-0.258521	-0.258521	-0.258521	-0.258521	-0.258521	-0.258521	-0.258521	-0.258521	-0.258521
	33	-0.258521	-0.258521	-0.258521	-0.0967647	-0.0967647	-0.0967647	-0.258521	-0.258521	0.122439	0.241129	0.241129	-0.139831	-0.258521	-0.258521	-0.258521	-0.258521	-0.258521	-0.258521	0.199937	0.199937	0.199937	-0.258521	-0.258521	-0.258521	-0.258521	-0.258521	-0.258521	-0.258521	-0.258521	-0.258521	-0.258521	-0.258521	-0.110861	-0.110861	-0.110861	-0.258521	-0.258521	-0.258521	-0.258521	-0.258521	-0.258521	-0.258521	-0.258521	-0.258521	-0.258521	-0.0197322	-0.0197322	-0.0197322
	34	1.79196	0.424972	0.165223	0.165223	0.165223	-0.258521	-0.258521	-0.258521	-0.258521	-0.258521	-0.258521	-0.258521	-0.258521	0.266051	0.703948	0.703948	0.625719	0.187823	0.187823	-0.258521	-0.258521	-0.258521	-0.258521	-0.258521	-0.129706	-0.129706	0.185738	0.251431	0.251431	-0.0640138	0.064801	0.064801	0.064801	-0.258521	-0.258521	-0.258521	-0.258521	-0.258521	-0.200529	-0.200529	-0.200529	-0.258521	-0.258521	-0.258521	-0.258521	-0.258521	-0.258521	-0.258521
	35	-0.258521	-0.173243	-0.173243	-0.173243	-0.258521	1.2265	1.2265	1.2265	-0.258521	-0.258521	-0.258521	-0.258521	-0.258521	-0.258521	-0.258521	-0.258521	-0.258521	-0.258521	-0.258521	0.0602226	0.110081	0.329015	0.0102714	0.404023	0.185089	0.185089	-0.258521	-0.258521	-0.258521	-0.258521	-0.258521	-0.258521	-0.258521	-0.258521	-0.145505	-0.145505	-0.145505	-0.258521	-0.258521	-0.0971772	0.281277	0.281277	0.119933	-0.258521	-0.258521	-0.161745	-0.161745	-0.161745
	36	1.89509	0.45935	-0.258521	-0.258521	-0.258521	-0.258521	-0.258521	-0.258521	-0.258521	-0.258521	-0.258521	-0.258521	-0.258521	-0.258521	-0.258521	-0.258521	-0.258521	-0.258521	-0.258521	-0.258521	-0.258521	-0.258521	-0.258521	-0.258521	-0.258521	-0.258521	0.782495	0.782495	0.782495	-0.258521	-0.258521	-0.258521	0.102303	0.102303	0.102303	-0.258521	-0.258521	0.109103	0.109103	0.109103	-0.258521	-0.258521	-0.258521	-0.258521	-0.258521	-0.258521	-0.258521	-0.258521
	37	-0.258521	-0.258521	-0.112265	-0.112265	-0.112265	-0.258521	-0.258521	0.575568	0.575568	0.575568	-0.258521	-0.258521	-0.0187479	0.896484	0.896484	0.656711	-0.258521	-0.258521	-0.258521	-0.258521	-0.258521	-0.258521	-0.258521	0.458385	0.524459	0.524459	-0.192447	-0.258521	-0.258521	-0.258521	-0.258521	0.0821106	0.0821106	0.514348	0.177103	0.177103	-0.255134	-0.258521	-0.258521	-0.258521	-0.0344205	-0.0344205	-0.0344205	-0.230159	-0.230159	-0.230159	-0.258521	-0.258521
	38	0.122172	-0.131623	0.11107	0.11107	0.11107	-0.258521	-0.258521	-0.258521	-0.258521	-0.258521	0.788074	0.788074	0.788074	-0.258521	-0.258521	-0.258521	-0.258521	-0.258521	-0.0268265	-0.0268265	-0.0268265	-0.258521	-0.258521	0.335711	0.335711	0.335711	-0.258521	-0.258521	-0.258521	-0.258521	-0.124199	-0.124199	-0.124199	-0.258521	-0.258521	-0.258521	-0.258521	-0.258521	-0.0906647	-0.0906647	-0.0906647	-0.258521	-0.0759137	0.0629949	0.391689	0.209081	0.0701728	-0.258521
	39	-0.258521	-0.258521	-0.258521	-0.258521	-0.258521	-0.258521	-0.258521	-0.194864	0.60521	0.60521	0.541553	-0.258521	-0.258521	-0.258521	-0.258521	-0.230556	-0.230556	-0.230556	-0.258521	-0.258521	-0.258521	-0.258521	-0.258521	0.420987	0.420987	0.420987	-0.258521	-0.258521	-0.258521	-0.258521	-0.258521	-0.258521	-0.258521	-0.258521	-0.258521	-0.258521	-0.258521	-0.258521	-0.258521	-0.258521	-0.258521	-0.258521	-0.258521	0.22777	0.22777	0.22777	-0.258521	-0.258521
	40	0.11565	0.387734	0.26301	-0.258521	0.00298211	0.00298211	0.00298211	-0.258521	-0.258521	-0.258521	-0.258521	-0.258521	-0.258521	-0.258521	-0.0631492	-0.0631492	-0.0631492	-0.258521	-0.258521	0.792198	0.792198	0.792198	-0.258521	-0.258521	-0.258521	-0.258521	-0.258521	-0.258521	-0.258521	-0.258521	0.210111	1.10916	1.10916	0.640532	-0.258521	-0.258521	-0.258521	-0.258521	-0.258521	-0.0818203	-0.0818203	-0.0818203	-0.258521	-0.258521	0.268827	0.268827	0.268827	0.248164
	41	1.75433	0.412428	-0.141974	-0.141974	-0.141974	-0.258521	-0.258521	-0.258521	-0.258521	-0.258521	0.576797	0.576797	0.576797	-0.258521	-0.258521	0.190496	0.190496	0.190496	-0.258521	-0.258521	-0.148562	-0.148562	-0.148562	-0.108654	-0.108654	-0.108654	-0.258521	-0.258521	-0.258521	-0.258521	-0.249716	-0.249716	-0.249716	-0.258521	-0.258521	0.136712	0.136712	0.565582	0.170348	0.170348	-0.258521	0.0336407	0.0336407	0.0336407	-0.258521	0.073561	0.073561	0.073561
	42	-0.258521	-0.258521	-0.258521	-0.258521	-0.258521	-0.258521	-0.258521	-0.258521	-0.258521	-0.258521	-0.0654268	-0.0654268	-0.0654268	-0.258521	-0.258521	-0.258521	0.0526442	0.0526442	0.493406	0.182241	0.182241	-0.258521	-0.258521	-0.258521	-0.258521	-0.258521	-0.258521	-0.258521	0.028521	0.028521	0.028521	-0.258521	-0.258521	-0.258521	-0.258521	-0.0296313	-0.0296313	-0.0296313	-0.258521	-0.258521	-0.258521	-0.258521	-0.258521	-0.258521	-0.258521	-0.258521	-0.258521	1.11442
	43	-0.258521	-0.258521	-0.258521	-0.176784	0.456371	0.456371	0.374635	-0.258521	-0.258521	-0.258521	-0.258521	-0.258521	-0.258521	-0.248494	0.193487	0.193487	0.18346	-0.258521	0.41164	0.41164	0.41164	-0.258521	-0.258521	-0.258521	-0.258521	-0.258521	-0.258521	-0.258521	-0.258521	-0.258521	-0.258521	-0.258521	-0.258521	-0.258521	-0.258521	-0.258521	-0.258521	-0.117326	-0.117326	-0.117326	-0.258521	-0.258521	-0.258521	-0.258521	-0.258521	0.274275	0.35398	0.35398
	44	-0.258521	-0.258521	-0.258521	-0.258521	-0.258521	-0.258521	-0.258521	0.2863	0.484311	0.484311	-0.0605096	-0.258521	-0.258521	-0.258521	-0.258521	-0.258521	-0.258521	-0.021545	-0.021545	-0.021545	-0.258521	-0.258521	-0.258521	-0.258521	-0.258521	-0.258521	0.0363134	0.0363134	0.0363134	-0.258521	-0.258521	-0.258521	-0.101953	-0.101953	-0.101953	-0.258521	-0.258521	-0.258521	-0.258521	-0.258521	-0.258521	-0.258521	-0.258521	0.905697	0.905697	0.905697	-0.258521	-0.258521
	45	-0.258521	-0.258521	-0.219535	0.028326	0.028326	-0.0106597	-0.258521	-0.10978	-0.10978	-0.10978	-0.112639	-0.112639	-0.112639	-0.258521	0.382684	0.382684	0.382684	-0.258521	-0.258521	-0.258521	-0.258521	-0.258521	-0.258521	0.825372	0.825372	0.825372	-0.258521	-0.258521	-0.258521	-0.258521	-0.258521	-0.258521	-0.258521	-0.258521	-0.153223	-0.153223	-0.153223	-0.258521	-0.258521	-0.258521	-0.258521	-0.258521	0.40196	0.591004	0.591004	-0.069477	-0.258521	-0.258521
	46	-0.258521	0.398988	0.398988	-0.258521	-0.258521	-0.113572	-0.113572	-0.113572	-0.258521	-0.258521	-0.258521	-0.258521	-0.0242821	0.477906	0.477906	0.243668	-0.258521	-0.258521	-0.258521	-0.258521	-0.258521	-0.258521	-0.258521	-0.258521	-0.047805	0.95285	0.95285	0.867235	-0.13342	-0.13342	-0.258521	-0.258521	-0.258521	-0.258521	-0.258521	-0.258521	-0.258521	-0.258521	-0.258521	-0.258521	-0.258521	-0.258521	0.259556	0.259556	0.259556	-0.258521	-0.258521	-0.258521
	47	-0.258521	-0.258521	-0.258521	-0.258521	-0.127482	-0.127482	-0.127482	-0.258521	-0.258521	-0.258521	-0.258521	-0.258521	-0.258521	-0.258521	0.0751459	0.0751459	0.0751459	0.0226704	0.0226704	0.0660366	0.612113	0.612113	0.568747	-0.258521	-0.258521	-0.258521	-0.258521	-0.258521	-0.108461	-0.108461	0.0581527	-0.0919069	-0.0919069	-0.258521	-0.258521	-0.258521	-0.258521	-0.258521	-0.258521	-0.258521	-0.258521	-0.258521	-0.258521	-0.258521	-0.258521	-0.258521	-0.258521	0.0687171
	48	-0.258521	-0.258521	-0.233161	-0.233161	-0.233161	0.0525158	0.0525158	0.127031	-0.184006	-0.184006	0.386359	0.386359	0.386359	-0.258521	-0.258521	-0.258521	-0.258521	-0.258521	-0.258521	-0.258521	-0.258521	-0.258521	-0.258521	-0.258521	-0.258521	-0.258521	-0.258521	-0.258521	-0.258521	-0.258521	-0.258521	-0.153883	0.315794	0.315794	0.211156	-0.241936	-0.241936	-0.241936	0.432908	0.432908	0.432908	-0.258521	0.0808716	0.0808716	0.588086	0.248694	0.248694	-0.258521
	49	-0.258521	-0.258521	-0.258521	-0.258521	-0.258521	-0.258521	-0.258521	-0.258521	0.362567	0.362567	0.362567	-0.258521	-0.258521	-0.258521	-0.258521	-0.14088	-0.0156503	0.64496	0.527319	0.402089	-0.258521	-0.258521	-0.0969468	-0.0969468	-0.0969468	-0.258521	0.166896	0.166896	0.266147	-0.15927	-0.15927	-0.258521	-0.258521	-0.258521	-0.258521	-0.258521	-0.258521	-0.258521	-0.258521	-0.258521	-0.258521	-0.258521	-0.258521	-0.258521	0.366239	0.366239	0.366239	-0.258521
	50	-0.258521	-0.258521	-0.258521	-0.258521	-0.258521	-0.258521	-0.258521	-0.258521	-0.258521	-0.258521	-0.258521	-0.258521	-0.121659	-0.121659	-0.00836483	-0.145227	-0.0280269	-0.141321	-0.141321	-0.258521	-0.258521	-0.258521	-0.258521	-0.258521	-0.258521	-0.00692281	-0.00692281	-0.00692281	-0.258521	-0.258521	-0.258521	-0.258521	0.0928007	0.0928007	0.0928007	-0.258521	0.115813	0.311044	0.311044	-0.0632893	-0.258521	-0.258521	-0.258521	-0.258521	-0.0817084	-0.0817084	-0.0817084	-0.258521
	51	0.215015	-0.100676	-0.258521	-0.258521	-0.258521	-0.258521	-0.174332	-0.174332	-0.174332	0.308846	0.415071	0.415071	0.26092	0.32422	0.32422	-0.0889959	-0.258521	-0.258521	-0.258521	-0.258521	-0.258521	-0.258521	-0.258521	-0.258521	-0.258521	-0.258521	-0.258521	-0.258521	-0.258521	0.498071	0.498071	0.498071	-0.258521	-0.258521	-0.258521	-0.258521	-0.258521	-0.258521	-0.258521	-0.258521	-0.258521	-0.258521	-0.258521	-0.258521	-0.258521	-0.258521	-0.258521	-0.258521
	52	-0.121715	-0.212919	0.28633	0.28633	0.28633	-0.258521	-0.250811	-0.250811	-0.250811	-0.258521	0.0266985	0.126667	0.126667	-0.158552	-0.258521	-0.258521	-0.258521	-0.258521	-0.258521	-0.258521	-0.258521	0.745765	0.745765	0.745765	-0.258521	-0.258521	-0.258521	-0.258521	-0.258521	-0.258521	-0.258521	-0.258521	-0.258521	-0.258521	-0.258521	-0.258521	-0.258521	-0.258521	0.513932	0.513932	0.513932	-0.258521	-0.258521	-0.258521	-0.258521	-0.258521	-0.258521	-0.258521
	53	-0.258521	-0.258521	-0.258521	-0.258521	-0.136355	-0.136355	-0.136355	-0.258521	-0.258521	-0.258521	-0.193391	-0.193391	-0.193391	-0.0721201	-0.0721201	-0.0721201	-0.258521	-0.258521	-0.258521	-0.258521	-0.258521	-0.258521	0.328648	0.328648	0.328648	-0.258521	-0.258521	-0.258521	-0.258521	-0.258521	-0.258521	-0.258521	-0.258521	-0.258521	0.372089	0.372089	0.372089	-0.258521	-0.258521	-0.258521	-0.258521	0.161883	0.161883	0.161883	-0.258521	-0.115465	-0.115465	-0.115465
	54	-0.258521	-0.258521	0.0858116	0.0858116	0.0858116	-0.258521	-0.152818	-0.108838	-0.108838	-0.213769	-0.257749	-0.257749	-0.258521	-0.258521	-0.258521	0.0444144	0.0444144	0.0444144	-0.258521	-0.258521	-0.258521	-0.258521	-0.258521	-0.258521	-0.258521	-0.258521	-0.258521	-0.258521	-0.258521	-0.258521	-0.258521	-0.258521	-0.258521	-0.254168	-0.254168	-0.254168	0.0870782	0.0870782	0.664755	0.319155	0.319155	-0.258521	-0.258521	-0.258521	0.0851331	0.0851331	0.0851331	-0.258521
	55	-0.258521	-0.258521	-0.258521	-0.258521	-0.0450767	-0.0450767	-0.0450767	-0.258521	0.073038	0.073038	0.073038	-0.258091	-0.258091	-0.258091	0.421344	1.07311	1.07311	0.393244	-0.258521	-0.258521	-0.258521	-0.258521	-0.258521	-0.258521	-0.258521	-0.258521	-0.258521	-0.258521	-0.258521	-0.258521	-0.258521	0.522158	0.522158	0.522158	-0.19194	-0.19194	-0.19194	-0.258521	-0.258521	0.201074	0.345148	0.345148	-0.114447	-0.258521	-0.258521	-0.258521	-0.258521	-0.258521
	56	-0.258521	-0.258521	-0.258521	-0.258521	0.31845	0.31845	0.31845	-0.258521	-0.258521	-0.258521	-0.209202	0.385478	0.385478	0.33616	-0.258521	-0.258521	-0.258521	-0.258521	-0.258521	-0.258521	-0.258521	-0.258521	-0.258521	-0.258521	-0.258521	0.0843824	1.36791	1.36791	1.02501	-0.258521	-0.258521	-0.258521	-0.258521	-0.258521	-0.258521	0.0725372	0.252794	0.252794	-0.0782646	-0.258521	-0.0580973	0.369589	0.369589	0.169165	-0.258521	-0.258521	-0.258521	-0.258521
	57	-0.258521	-0.258521	-0.258521	-0.258521	-0.258521	-0.258521	-0.258521	-0.258521	-0.258521	-0.258521	-0.258521	-0.258521	-0.258521	-0.258521	-0.0504947	-0.0504947	-0.0504947	-0.258521	-0.258521	-0.258521	-0.258521	-0.258521	-0.258521	-0.258521	-0.258521	-0.258521	-0.258521	-0.258521	-0.258521	-0.0258934	-0.0258934	-0.0258934	-0.258521	-0.258521	-0.0766132	-0.0766132	-0.0766132	-0.258521	-0.258521	-0.258521	-0.258521	0.0582929	0.0582929	0.0582929	0.325727	0.325727	0.325727	-0.258521
	58	-0.258521	-0.258521	-0.258521	-0.258521	-0.258521	-0.258521	-0.258521	-0.258521	-0.258521	-0.258521	-0.258521	-0.258521	-0.203434	-0.203434	-0.203434	-0.258521	-0.258521	-0.258521	-0.258521	-0.258521	-0.258521	-0.258521	0.43122	0.43122	0.43122	-0.258521	-0.258521	-0.258521	-0.192967	-0.192967	-0.192967	-0.258521	-0.258521	-0.1633	-0.1633	-0.1633	-0.258521	-0.258521	-0.258521	-0.258521	-0.258521	0.547572	0.547572	0.547572	-0.258521	0.545242	0.545242	0.545242
	59	1.60093	0.361297	0.636122	0.636122	0.636122	-0.258521	-0.258521	-0.258521	-0.258521	-0.258521	-0.258521	-0.258521	-0.258521	-0.258521	-0.258521	-0.258521	-0.258521	-0.258521	-0.258521	-0.258521	-0.258521	-0.258521	-0.0937926	-0.0937926	-0.0937926	-0.258521	-0.258521	-0.205995	-0.205995	-0.205995	-0.258521	-0.258521	-0.258521	-0.258521	-0.258521	-0.0283296	-0.0283296	-0.0283296	-0.258521	-0.258521	-0.258521	-0.258521	-0.258521	-0.258521	-0.258521	-0.163868	-0.0629532	-0.0629532
	60	-0.258521	-0.184822	-0.184822	-0.258521	-0.258521	-0.258521	-0.258521	-0.258521	-0.258521	-0.258521	-0.258521	-0.258521	-0.258521	-0.258521	-0.258521	-0.258521	-0.258521	-0.258521	-0.258521	0.496767	0.496767	0.496767	-0.258521	-0.258521	-0.258521	-0.258521	-0.258521	-0.258521	0.326676	0.326676	0.326676	-0.258521	-0.258521	-0.258521	-0.258521	-0.258521	-0.258521	-0.258521	-0.258521	-0.258521	-0.258521	-0.258521	-0.258521	-0.258521	-0.258521	-0.258521	-0.258521	-0.258521
	Mean neural activity	-0.00116892	-0.109872	-0.131765	-0.162747	-0.115662	-0.129551	-0.11977	-0.131078	-0.106625	-0.0949925	-0.0742942	-0.101158	-0.046781	-0.0608967	-0.0311715	-0.0864351	-0.0589953	-0.0851836	-0.0819578	-0.102233	-0.103439	-0.105242	-0.106636	-0.0647339	-0.0934615	-0.112553	-0.102567	-0.0551863	-0.0482423	-0.122192	-0.128108	-0.135151	-0.109354	-0.098853	-0.0956011	-0.101267	-0.136844	-0.108781	-0.0904123	-0.082132	-0.0674132	-0.0700818	-0.033375	-0.0645073	-0.00995814	0.00849667	-0.0278054	-0.0755425
vS1 cell 1
		Trial frame
	Trial num.	1	2	3	4	5	6	7	8	9	10	11	12	13	14	15	16	17	18	19	20	21	22	23	24	25	26	27	28	29	30	31	32	33	34	35	36	37	38	39	40	41	42	43	44	45	46	47	48
Left trial type	1	-0.161188	-0.161188	-0.161188	-0.161188	-0.161188	0.0448759	0.0448759	0.0448759	-0.161188	-0.0880135	1.3707	1.3707	1.29753	-0.161188	-0.161188	-0.161188	-0.161188	-0.161188	-0.161188	3.3545	3.3545	3.3545	-0.161188	-0.161188	-0.161188	-0.161188	-0.161188	-0.161188	-0.161188	-0.161188	-0.161188	-0.161188	-0.161188	0.201704	0.201704	0.201704	-0.161188	-0.158734	-0.158734	-0.158734	-0.137044	-0.137044	-0.137044	-0.161188	-0.141215	0.0310807	0.0666045	0.0466319
	2	0.0160562	0.0394838	-0.0195975	-0.102226	-0.102226	-0.102226	-0.161188	-0.161188	-0.161188	5.14887	6.87293	6.87293	1.56287	-0.161188	-0.161188	-0.161188	-0.161188	-0.161188	1.68888	4.18696	4.18696	2.33689	-0.161188	-0.161188	-0.161188	-0.161188	-0.161188	-0.161188	-0.161188	-0.161188	-0.161188	-0.161188	-0.161188	-0.161188	-0.161188	-0.0615891	0.283708	0.283708	0.184109	-0.161188	-0.161188	-0.161188	-0.161188	-0.161188	-0.161188	-0.161188	-0.161188	-0.161188
	3	-0.161188	0.21937	0.21937	0.282573	-0.0979853	-0.0979853	-0.161188	-0.161188	-0.0269527	1.872	1.872	1.73776	-0.161188	-0.161188	-0.161188	-0.161188	-0.161188	-0.161188	0.175969	2.17449	2.17449	1.83734	-0.161188	-0.161188	-0.161188	-0.161188	-0.161188	-0.161188	-0.161188	-0.161188	-0.161188	-0.161188	-0.161188	-0.161188	-0.161188	-0.161188	-0.161188	-0.161188	-0.0981035	-0.0981035	0.727118	1.11487	1.11487	0.289649	-0.161188	-0.137428	-0.118879	3.00278
	4	-0.161188	-0.161188	-0.161188	-0.161188	-0.161188	-0.0801322	-0.0801322	-0.0801322	-0.161188	-0.161188	6.12118	6.12118	6.12118	-0.161188	-0.161188	-0.161188	-0.161188	-0.161188	-0.161188	-0.161188	-0.161188	1.2379	1.2379	1.2379	-0.161188	-0.161188	-0.161188	-0.161188	-0.161188	-0.161188	-0.161188	-0.161188	-0.161188	-0.161188	-0.161188	-0.161188	-0.161188	0.00690529	0.00690529	0.00690529	-0.161188	-0.161188	1.16957	1.16957	1.16957	-0.161188	-0.161188	-0.161188
	5	-0.161188	-0.114281	-0.114281	-0.161188	-0.0674142	-0.0674142	-0.0534963	-0.14727	0.222006	1.46929	1.7362	1.36692	0.105714	-0.161188	-0.161188	-0.161188	-0.161188	-0.161188	2.81494	2.81494	2.81494	-0.161188	-0.161188	-0.161188	-0.161188	-0.161188	-0.161188	-0.161188	-0.161188	-0.161188	-0.161188	-0.00987253	0.15701	0.295284	0.143969	-0.022913	-0.161188	-0.161188	-0.161188	-0.161188	-0.161188	0.0505902	0.3508	0.580079	0.368301	0.768775	0.539497	0.539497
	6	-0.161188	-0.0757585	-0.0757585	-0.0757585	-0.161188	-0.161188	-0.161188	-0.161188	-0.161188	4.44834	7.52359	7.52359	2.91406	-0.161188	-0.161188	-0.161188	-0.161188	-0.161188	3.18085	3.18085	3.18085	-0.161188	-0.161188	-0.161188	-0.161188	-0.161188	-0.161188	-0.161188	-0.161188	-0.161188	-0.161188	-0.161188	-0.161188	-0.161188	-0.161188	-0.161188	-0.161188	-0.161188	-0.161188	-0.0151162	-0.0151162	-0.0151162	-0.161188	-0.161188	0.132385	0.132385	0.132385	-0.0520012
	7	-0.161188	-0.161188	-0.161188	0.0189878	0.0189878	0.0189878	-0.161188	-0.161188	-0.161188	2.12422	2.328	2.328	0.0426015	-0.161188	-0.161188	-0.161188	-0.161188	-0.161188	0.709126	3.35111	3.35111	2.48079	-0.161188	-0.161188	-0.161188	-0.161188	-0.161188	-0.161188	-0.161188	-0.161188	-0.161188	-0.161188	-0.161188	-0.161188	-0.161188	-0.161188	-0.161188	-0.161188	-0.161188	-0.0981969	-0.0981969	-0.0904426	-0.153433	-0.153433	-0.10687	0.326599	0.326599	0.27228
	8	-0.161188	-0.161188	-0.158549	-0.158549	0.623379	0.62074	0.62074	-0.161188	-0.161188	2.07433	6.97113	6.97113	4.73562	-0.161188	-0.161188	-0.161188	-0.161188	-0.161188	-0.161188	-0.161188	-0.161188	-0.161188	-0.161188	-0.161188	-0.161188	-0.161188	-0.161188	-0.161188	-0.161188	-0.161188	-0.161188	-0.161188	-0.116576	-0.116576	-0.116576	-0.161188	-0.161188	-0.161188	0.1356	0.170209	0.170209	0.295688	0.261078	0.261078	-0.0294007	-0.0294007	-0.0294007	-0.161188
	9	-0.161188	-0.161188	-0.161188	-0.161188	-0.161188	-0.161188	-0.161188	0.0662495	0.0662495	0.401925	6.69042	6.89248	6.5568	1.66578	1.46372	1.46372	-0.161188	-0.161188	-0.161188	-0.161188	-0.161188	0.137951	0.137951	0.137951	-0.161188	-0.161188	-0.161188	-0.161188	-0.161188	-0.161188	-0.161188	-0.161188	-0.161188	-0.161188	-0.161188	-0.161188	-0.161188	2.42834	2.42834	2.42834	-0.161188	-0.161188	-0.161188	-0.161188	-0.161188	-0.161188	-0.161188	-0.161188
	10	-0.161188	-0.161188	-0.161188	-0.161188	0.0434098	0.0434098	0.0434098	-0.161188	-0.161188	3.45204	3.89436	3.89436	0.281134	-0.161188	-0.161188	-0.161188	-0.161188	-0.161188	0.660102	1.11588	1.11588	0.294593	-0.161188	-0.161188	-0.161188	-0.161188	-0.161188	-0.161188	-0.161188	-0.161188	-0.161188	-0.161188	-0.161188	-0.161188	0.029893	0.0356765	0.0363474	-0.154733	-0.160517	-0.161188	-0.161188	-0.0334959	-0.0334959	-0.0334959	-0.161188	-0.161188	-0.161188	-0.161188
	11	0.210259	-0.0373721	-0.120463	-0.120463	-0.120463	-0.161188	-0.161188	-0.161188	-0.0994119	1.95441	6.30865	6.24687	4.29225	4.10351	4.13069	4.0315	-0.134006	-0.161188	-0.161188	-0.161188	-0.161188	-0.161188	-0.161188	-0.161188	-0.161188	-0.161188	-0.161188	-0.161188	-0.161188	-0.161188	-0.161188	-0.161188	-0.161188	-0.161188	-0.161188	-0.161188	-0.161188	-0.161188	-0.161188	-0.161188	-0.161188	-0.161188	-0.161188	-0.161188	0.172734	0.172734	0.361384	0.0274619
	12	-0.161188	-0.161188	-0.161188	-0.0966244	-0.00317984	-0.00317984	-0.0677432	-0.161188	-0.0935759	7.15515	8.42529	8.74061	2.44252	1.17238	0.789448	-0.161188	-0.161188	-0.161188	2.66279	2.98354	2.98354	0.159555	-0.161188	-0.161188	-0.161188	-0.161188	-0.161188	-0.161188	-0.161188	-0.161188	-0.161188	1.38752	1.38752	1.38752	-0.161188	-0.161188	-0.161188	-0.161188	-0.161188	-0.161188	-0.161188	-0.161188	-0.161188	-0.161188	-0.161188	-0.161188	-0.112075	0.0342598
	13	-0.161188	-0.161188	-0.161188	-0.161188	-0.141476	-0.141476	-0.141476	-0.122477	-0.122477	4.31223	8.02806	8.02806	3.59334	-0.161188	-0.161188	-0.161188	-0.161188	-0.161188	0.961619	4.08338	4.13767	3.92596	0.804191	0.749908	-0.161188	-0.161188	-0.161188	-0.161188	-0.161188	-0.161188	-0.161188	-0.161188	-0.161188	-0.161188	-0.161188	-0.142855	-0.142855	-0.120366	-0.138699	-0.138699	-0.161188	-0.161188	0.0681049	0.17151	0.803699	0.574407	0.703791	0.0716013
	14	-0.156299	-0.0421065	0.0178027	-0.0996488	0.00832428	-0.0532146	-0.0532146	0.0664151	0.0664151	4.00355	8.01031	8.01031	4.07318	-0.161188	-0.161188	-0.161188	-0.161188	-0.161188	-0.161188	2.3855	2.3855	2.3855	-0.161188	-0.161188	-0.161188	-0.161188	-0.161188	-0.161188	-0.161188	-0.161188	-0.161188	-0.161188	-0.161188	-0.161188	-0.161188	-0.161188	-0.161188	0.0058901	0.0058901	0.0058901	-0.161188	-0.161188	-0.0134598	-0.0134598	-0.0134598	-0.0622193	-0.0622193	-0.0622193
	15	-0.161188	-0.0909811	0.163553	0.0933463	0.0933463	-0.161188	-0.161188	-0.161188	-0.161188	1.55741	9.6672	10.2291	9.39868	1.28889	0.727001	-0.161188	-0.161188	-0.161188	-0.161188	1.10546	1.10546	1.10546	-0.161188	-0.161188	-0.161188	-0.161188	-0.161188	-0.161188	-0.161188	-0.161188	-0.161188	-0.161188	-0.161188	-0.161188	-0.161188	-0.161188	-0.161188	-0.161188	-0.161188	-0.161188	-0.161188	-0.161188	-0.161188	-0.137866	0.359881	0.521579	0.622386	0.124639
	16	-0.161188	-0.161188	-0.161188	-0.161188	-0.161188	-0.161188	-0.161188	-0.161188	-0.161188	-0.161188	8.85559	9.00953	9.00953	-0.0072455	-0.161188	-0.161188	-0.161188	-0.161188	-0.161188	4.00633	4.28438	4.28438	0.116863	-0.161188	-0.161188	-0.161188	-0.161188	-0.161188	-0.161188	-0.161188	-0.161188	-0.161188	-0.161188	-0.161188	-0.161188	-0.161188	-0.161188	-0.161188	-0.161188	-0.161188	-0.161188	-0.161188	-0.161188	-0.161188	-0.161188	-0.161188	-0.161188	-0.160687
	17	-0.161188	-0.161188	-0.161188	-0.161188	-0.161188	-0.161188	0.519393	0.519393	0.519393	3.27144	3.27144	3.27144	-0.161188	-0.161188	-0.161188	-0.161188	-0.161188	-0.161188	3.32345	3.32345	3.32345	-0.161188	-0.161188	-0.161188	-0.161188	-0.161188	-0.161188	-0.161188	-0.161188	-0.161188	-0.161188	-0.161188	-0.161188	-0.161188	-0.161188	-0.161188	-0.161188	-0.161188	0.610138	0.610138	0.610138	-0.161188	-0.161188	-0.161188	-0.161188	-0.161188	-0.161188	-0.161188
	18	-0.161188	-0.0480613	-0.0480613	-0.0480613	-0.161188	-0.161188	-0.161188	-0.161188	-0.161188	3.88895	7.47999	7.47999	3.42984	-0.161188	-0.161188	-0.161188	-0.161188	-0.161188	-0.161188	3.13167	3.13167	3.13167	-0.161188	-0.161188	-0.161188	-0.161188	-0.161188	-0.161188	-0.161188	-0.161188	-0.161188	-0.161188	-0.161188	-0.161188	-0.161188	-0.161188	0.344189	0.344189	0.344189	-0.161188	-0.161188	-0.161188	-0.161188	-0.161188	-0.161188	-0.161188	-0.161188	-0.00542943
	19	-0.161188	0.540523	0.828459	0.429375	0.126749	-0.161188	-0.161188	-0.161188	-0.0651673	4.25848	5.20043	5.10441	0.780755	-0.161188	-0.161188	-0.161188	-0.161188	0.835023	1.39428	1.39428	0.398066	-0.161188	-0.161188	-0.161188	-0.0459965	-0.0459965	-0.0459965	-0.161188	-0.10721	-0.10721	-0.10721	-0.161188	-0.161188	-0.161188	-0.161188	-0.161188	-0.0103546	-0.0103546	-0.0103546	-0.161188	-0.136267	-0.0800826	-0.0800826	-0.105003	-0.161188	-0.161188	-0.161188	-0.0716482
	20	-0.161188	-0.161188	-0.161188	-0.161188	-0.161188	-0.161188	-0.161188	-0.156265	-0.156265	0.479633	3.92294	3.92294	3.28704	-0.161188	-0.161188	-0.161188	-0.161188	-0.161188	-0.161188	1.09966	1.09966	1.09966	-0.161188	-0.161188	-0.161188	-0.161188	-0.161188	-0.161188	-0.161188	-0.161188	-0.161188	-0.161188	-0.161188	-0.161188	-0.161188	-0.161188	-0.161188	-0.161188	-0.161188	-0.161188	-0.161188	-0.15503	-0.15503	-0.15503	-0.150084	-0.137525	-0.137525	-0.148629
	21	0.868508	0.182044	-0.161188	-0.161188	-0.161188	-0.161188	-0.161188	-0.161188	0.251293	8.07629	8.07629	7.66381	-0.161188	-0.161188	-0.161188	-0.161188	-0.161188	-0.161188	1.82271	1.82271	1.82271	-0.161188	-0.161188	-0.161188	-0.161188	-0.161188	-0.161188	-0.161188	-0.161188	-0.161188	-0.161188	-0.161188	-0.161188	-0.161188	-0.161188	-0.161188	-0.161188	-0.161188	-0.161188	-0.161188	-0.100041	0.176879	0.176879	0.115732	-0.161188	-0.161188	0.0123547	0.0480463
	22	-0.161188	-0.161188	-0.161188	-0.161188	-0.161188	-0.161188	0.149571	0.149571	0.21153	5.1789	6.515	8.12858	2.85045	1.51436	-0.161188	-0.161188	-0.161188	-0.161188	1.99751	2.34633	2.34633	0.18763	-0.161188	-0.161188	-0.161188	-0.161188	-0.161188	-0.161188	-0.161188	-0.161188	-0.161188	-0.161188	-0.161188	-0.161188	-0.161188	-0.161188	-0.161188	-0.161188	-0.161188	-0.161188	-0.161188	-0.161188	-0.161188	-0.161188	-0.161188	-0.161188	-0.161188	-0.161188
	23	-0.161188	-0.161188	-0.161188	-0.161188	-0.161188	-0.161188	-0.161188	-0.0969301	-0.0969301	6.54794	8.29957	8.29957	1.6547	-0.161188	-0.161188	-0.161188	-0.161188	-0.161188	2.08519	2.08519	2.08519	-0.161188	-0.161188	-0.161188	-0.161188	-0.161188	-0.161188	-0.161188	-0.161188	-0.161188	-0.161188	-0.161188	-0.161188	-0.161188	-0.161188	0.106261	0.106261	0.106261	-0.161188	-0.028395	-0.028395	-0.028395	-0.161188	-0.161188	-0.161188	-0.161188	-0.161188	-0.161188
	24	-0.161188	0.0708509	0.0708509	-0.161188	-0.161188	-0.161188	-0.161188	-0.161188	0.535398	2.2518	2.2518	1.55522	-0.161188	-0.161188	-0.161188	-0.161188	-0.161188	-0.161188	0.228259	0.228259	0.228259	-0.161188	-0.161188	-0.161188	-0.161188	-0.0977722	-0.0977722	-0.0977722	-0.160378	-0.160378	-0.160378	-0.161188	-0.161188	-0.161188	-0.161188	-0.156392	-0.156392	-0.156392	-0.161188	-0.161188	-0.161188	-0.161188	-0.161188	-0.161188	-0.161188	-0.161188	-0.161188	-0.161188
	25	-0.128416	-0.150264	-0.161188	-0.161188	-0.161188	-0.161188	-0.161188	-0.131894	-0.0261421	2.29944	9.49117	11.4405	9.11495	1.89393	-0.161188	-0.161188	-0.161188	-0.161188	-0.161188	2.96249	2.96249	2.96249	-0.161188	-0.161188	-0.161188	0.744595	0.744595	0.744595	-0.161188	-0.161188	-0.0969887	-0.0969887	-0.0969887	-0.161188	0.482622	0.482622	0.482622	-0.161188	-0.161188	-0.161188	-0.0100993	0.327886	0.327887	0.203467	-0.134518	-0.134518	-0.161188	-0.161188
	26	-0.161188	-0.161188	-0.161188	-0.0352203	-0.0352203	-0.0352203	-0.161188	0.174798	0.174798	0.478535	2.49517	2.49517	2.19144	-0.161188	-0.161188	-0.161188	-0.161188	-0.161188	-0.161188	4.27619	4.27619	4.27619	-0.161188	-0.161188	-0.161188	-0.161188	-0.161188	-0.161188	-0.161188	-0.161188	-0.161188	-0.161188	-0.161188	-0.161188	-0.161188	-0.161188	-0.161188	-0.161188	-0.161188	-0.161188	-0.161188	-0.161188	-0.161188	-0.161188	-0.161188	-0.161188	-0.161188	-0.161188
	27	-0.161188	-0.0449924	-0.0449924	-0.0449924	-0.0328789	-0.0328789	-0.0328789	-0.0348849	-0.0348849	8.42251	10.2092	10.2092	1.75178	-0.161188	-0.161188	-0.161188	-0.161188	-0.161188	3.3714	3.3714	3.3714	-0.161188	-0.161188	-0.161188	-0.161188	-0.161188	-0.161188	-0.161188	-0.161188	-0.161188	-0.161188	-0.161188	-0.161188	-0.161188	-0.161188	-0.161188	-0.161188	-0.161188	-0.161188	-0.161188	-0.161188	-0.161188	-0.161188	-0.161188	-0.161188	-0.130428	0.0460834	0.0460834
	28	-0.161188	-0.161188	-0.161188	-0.0973949	-0.0973949	0.064633	0.00084018	0.00084018	0.243773	3.41915	3.53749	3.13253	-0.0428429	-0.161188	-0.161188	-0.161188	-0.161188	-0.161188	-0.0376208	2.91205	2.91205	2.78849	-0.161188	-0.161188	-0.161188	-0.161188	-0.161188	-0.161188	-0.161188	-0.161188	-0.161188	-0.161188	-0.161188	-0.161188	-0.138694	-0.138694	-0.138694	-0.161188	-0.161188	-0.161188	-0.161188	-0.161188	-0.161188	-0.161188	-0.0790671	-0.0790671	-0.0790671	-0.161188
	29	-0.161188	-0.161188	-0.161188	-0.161188	-0.0472264	0.300663	0.300663	0.186702	-0.161188	-0.161188	2.92079	2.92079	2.92079	-0.161188	-0.161188	-0.161188	-0.161188	-0.161188	-0.161188	0.691009	0.691009	0.691009	-0.161188	-0.161188	-0.161188	-0.161188	-0.161188	-0.161188	-0.161188	-0.161188	-0.161188	-0.161188	-0.161188	-0.161188	-0.161188	0.199842	0.199842	0.199842	-0.161188	0.0754619	0.0754619	0.0754619	-0.107651	-0.107651	-0.107651	-0.161188	-0.161188	-0.161188
	30	-0.0658996	-0.129425	-0.161188	-0.161188	-0.161188	-0.161188	-0.161188	-0.161188	0.166935	4.47485	6.32012	5.992	1.68408	-0.161188	-0.161188	-0.161188	-0.161188	-0.161188	0.719548	0.719549	0.719549	-0.161188	-0.161188	-0.161188	-0.161188	-0.161188	-0.161188	-0.161188	-0.161188	-0.161188	-0.161188	-0.161188	-0.161188	-0.161188	-0.161188	-0.161188	-0.161188	-0.161188	-0.161188	0.148175	0.148175	0.148175	-0.161188	-0.161188	-0.161188	-0.0338361	-0.0338361	-0.0338361
	31	-0.128636	-0.103124	-0.113975	-0.113975	-0.161188	0.113859	0.113859	0.113859	-0.161188	3.291	3.291	3.291	-0.161188	-0.161188	-0.161188	-0.161188	-0.161188	-0.161188	1.51944	1.51944	1.51944	-0.161188	-0.161188	-0.161188	-0.161188	-0.161188	-0.161188	-0.161188	-0.161188	-0.161188	-0.161188	-0.0355221	-0.0355221	-0.0355221	-0.161188	-0.161188	-0.161188	-0.161188	-0.161188	-0.161188	-0.147206	-0.147206	-0.147206	-0.161188	-0.161188	-0.161188	-0.161188	-0.161188
	32	-0.161188	-0.161188	-0.0619444	-0.0619444	0.0408728	-0.0583705	-0.0583705	-0.161188	-0.161188	4.04797	4.39088	4.39088	0.181724	-0.161188	-0.161188	-0.161188	-0.161188	-0.161188	2.45979	3.38105	3.38105	0.760068	-0.161188	-0.161188	-0.161188	-0.161188	-0.161188	-0.161188	-0.161188	-0.161188	-0.161188	-0.161188	-0.161188	-0.161188	-0.161188	-0.161188	-0.161188	-0.161188	-0.161188	-0.161188	-0.161188	-0.161188	-0.161188	-0.161188	-0.161188	-0.161188	-0.161188	0.206229
	33	-0.161188	-0.161188	-0.150572	-0.150572	-0.150572	-0.05369	-0.05369	0.143975	0.0364769	1.67548	6.5995	8.45001	6.811	1.68932	-0.161188	-0.161188	-0.161188	-0.161188	-0.161188	0.0418701	0.0418701	0.0418701	-0.161188	-0.161188	-0.161188	-0.161188	-0.161188	-0.161188	-0.161188	-0.161188	-0.161188	-0.161188	-0.161188	0.00145912	0.00145912	0.00145912	-0.161188	-0.161188	-0.161188	-0.161188	-0.161188	-0.161188	-0.161188	-0.161188	0.141302	0.141302	0.141302	-0.161188
	34	-0.161188	-0.161188	-0.161188	-0.161188	0.0502177	0.0502177	0.0502177	-0.161188	0.260308	5.01844	10.9266	10.5051	5.747	-0.161188	-0.161188	-0.161188	-0.161188	-0.161188	0.621161	0.621162	0.621162	-0.161188	-0.161188	-0.161188	-0.161188	-0.161188	-0.161188	-0.126241	-0.126241	-0.126241	-0.161188	-0.161188	-0.161188	-0.161188	-0.161188	-0.161188	-0.161188	-0.161188	-0.161188	-0.161188	-0.0340931	-0.0340931	-0.0340931	-0.161188	-0.161188	-0.035649	-0.035649	-0.035649
	35	0.944628	0.207418	-0.161188	-0.161188	-0.161188	-0.161188	-0.161188	-0.161188	-0.161188	-0.161188	6.17592	7.61558	8.52018	2.18307	0.743415	-0.161188	-0.161188	-0.161188	-0.161188	-0.161188	-0.161188	-0.161188	-0.161188	-0.161188	-0.161188	-0.161188	-0.161188	-0.161188	-0.161188	-0.161188	-0.161188	-0.161188	-0.161188	-0.161188	-0.161188	-0.161188	-0.161188	-0.161188	-0.161188	-0.161188	-0.0742602	-0.0742602	0.142081	0.0827334	0.0827334	-0.133607	-0.161188	-0.161188
	36	-0.161188	-0.161188	-0.161188	-0.161188	-0.161188	-0.161188	-0.158295	-0.158295	-0.158295	2.99841	2.99841	2.99841	-0.161188	-0.161188	-0.161188	-0.161188	-0.161188	-0.161188	1.66705	1.66705	1.66705	-0.161188	-0.161188	-0.161188	-0.161188	-0.161188	-0.161188	-0.161188	-0.161188	-0.161188	0.0227462	0.0227462	0.0227462	-0.161188	-0.106989	-0.106989	0.0601764	0.0434397	0.0434397	-0.123726	-0.161188	-0.161188	-0.161188	-0.161188	-0.161188	-0.161188	-0.161188	-0.161188
	37	-0.0118905	-0.111422	-0.161188	-0.161188	-0.0952217	-0.0952217	-0.0952217	-0.161188	-0.161188	6.94316	7.86279	7.86279	0.758439	-0.161188	-0.161188	-0.161188	-0.161188	-0.161188	1.73898	1.73898	1.73898	-0.161188	-0.161188	-0.161188	-0.161188	-0.161188	-0.161188	-0.161188	-0.161188	-0.161188	-0.161188	-0.161188	-0.161188	-0.161188	-0.161188	-0.161188	-0.143889	-0.143889	-0.143889	-0.0641892	-0.0641892	-0.0641892	-0.161188	-0.161188	-0.161188	-0.0375934	-0.0375934	0.0264795
	38	-0.161188	-0.161188	-0.00891736	0.0318738	0.0318738	-0.0695044	0.101237	0.101237	0.211785	4.24582	4.92575	6.01417	1.7686	1.08867	-0.161188	-0.161188	-0.161188	-0.161188	0.729124	0.729124	0.729124	-0.161188	-0.161188	-0.161188	-0.161188	-0.161188	-0.161188	-0.161188	-0.161188	-0.161188	-0.161188	-0.161188	-0.161188	-0.161188	-0.161188	-0.161188	-0.161188	-0.161188	-0.161188	-0.161188	-0.161188	-0.161188	-0.161188	-0.0295838	0.0083175	0.0083175	-0.123286	-0.161188
	39	-0.161188	-0.161188	-0.161188	-0.145139	-0.145139	-0.0250243	0.141189	0.141189	0.0210737	4.57966	7.75373	8.03313	3.29228	0.118212	-0.161188	-0.161188	-0.161188	-0.161188	2.68534	2.68534	2.68534	-0.161188	-0.161188	-0.161188	-0.161188	-0.161188	-0.161188	-0.161188	-0.161188	-0.161188	-0.161188	-0.161188	-0.161188	-0.161188	-0.161188	-0.161188	-0.161188	-0.161188	-0.103234	-0.103234	-0.103234	-0.161188	-0.161188	-0.161188	-0.161188	-0.161188	-0.161188	-0.161188
	40	-0.161188	-0.161188	-0.161188	-0.161188	-0.161188	-0.161188	-0.161188	0.409418	0.409418	5.65916	5.12564	5.12564	-0.124099	-0.161188	-0.161188	-0.161188	-0.161188	-0.161188	2.0393	2.0393	2.0393	-0.161188	-0.161188	-0.161188	-0.161188	-0.161188	-0.161188	-0.161188	-0.161188	-0.161188	-0.161188	-0.161188	-0.161188	-0.161188	-0.161188	-0.161188	-0.161188	-0.161188	-0.161188	-0.161188	-0.161188	-0.161188	-0.161188	-0.103003	-0.103003	-0.103003	-0.161188	-0.161188
	41	-0.161188	-0.13003	-0.13003	-0.13003	-0.161188	-0.161188	-0.161188	0.314284	0.45831	0.844362	2.12516	1.98113	1.59508	-0.161188	-0.161188	-0.161188	-0.161188	-0.161188	-0.161188	0.424887	0.424887	0.424887	-0.161188	-0.161188	-0.161188	-0.161188	-0.161188	-0.161188	-0.161188	-0.161188	-0.161188	-0.0281503	0.0338353	0.0338353	-0.0992022	-0.159381	-0.159381	-0.159381	-0.161188	-0.161188	-0.161188	-0.161188	-0.161188	-0.161188	-0.161188	-0.161188	-0.161188	-0.161188
	42	-0.161188	-0.102465	-0.102465	-0.102465	-0.161188	-0.161188	-0.161188	0.0302804	0.0302804	5.84826	9.45158	9.8462	4.02822	0.233429	-0.161188	-0.161188	-0.161188	-0.161188	0.335351	0.658798	0.658798	0.162259	-0.161188	-0.161188	-0.161188	-0.161188	-0.161188	-0.161188	-0.161188	-0.161188	-0.161188	-0.161188	-0.161188	-0.161188	-0.161188	-0.161188	-0.161188	-0.161188	-0.0391411	-0.0391411	-0.0391411	-0.0552936	-0.0552936	-0.0114303	-0.117324	-0.117324	-0.161188	-0.161188
	43	-0.161188	-0.161188	-0.161188	-0.161188	-0.161188	-0.161188	-0.161188	-0.161188	-0.0329706	5.44339	5.44339	5.31517	-0.161188	-0.161188	-0.161188	-0.161188	-0.161188	-0.161188	1.66752	1.66752	1.66752	-0.161188	-0.161188	-0.161188	-0.161188	-0.161188	-0.161188	-0.161188	-0.161188	-0.161188	-0.161188	-0.161188	-0.161188	-0.161188	0.164497	0.164497	0.164497	-0.161188	-0.161188	-0.161188	-0.161188	-0.161188	-0.161188	-0.161188	-0.161188	-0.109306	-0.109306	-0.109306
	44	-0.161188	-0.161188	-0.0554645	-0.0554645	-0.0554645	-0.161188	-0.161188	-0.161188	0.333489	2.7218	7.0032	9.26045	6.87214	2.59074	-0.161188	-0.161188	-0.161188	-0.161188	1.47165	1.52815	1.52815	-0.104688	-0.161188	-0.161188	-0.161188	-0.161188	-0.161188	-0.161188	-0.161188	-0.161188	-0.161188	-0.161188	-0.161188	-0.161188	-0.161188	-0.161188	-0.161188	-0.161188	-0.139457	-0.139457	-0.139457	-0.161188	-0.161188	-0.161188	-0.161188	-0.161188	-0.161188	-0.161188
	45	-0.161188	-0.161188	-0.161188	-0.161188	-0.161188	-0.161188	-0.161188	-0.161188	-0.161188	1.79055	3.08798	3.08798	1.13624	-0.161188	-0.161188	-0.161188	-0.161188	-0.161188	2.80948	4.63045	4.63045	1.65978	-0.161188	-0.161188	-0.161188	-0.161188	-0.161188	-0.161188	-0.161188	-0.161188	-0.161188	-0.161188	-0.161188	-0.161188	-0.161188	-0.161188	-0.161188	-0.161188	-0.161188	-0.161188	0.00983582	0.158784	0.158784	-0.01224	-0.161188	-0.161188	-0.161188	-0.161188
	46	-0.161188	-0.161188	0.219852	0.23556	0.23556	-0.14548	-0.161188	-0.161188	-0.161188	3.30306	8.96414	8.96414	5.4999	-0.161188	-0.161188	-0.161188	-0.161188	-0.161188	-0.161188	-0.161188	-0.161188	-0.161188	-0.161188	-0.161188	-0.161188	-0.161188	-0.161188	-0.161188	-0.161188	-0.161188	-0.161188	-0.161188	-0.161188	-0.161188	-0.161188	-0.161188	-0.161188	-0.161188	-0.161188	-0.0119541	-0.0119541	-0.0119541	-0.161188	-0.161188	-0.161188	-0.161188	-0.161188	-0.161188
	47	-0.161188	-0.0531244	-0.0531244	-0.0165047	-0.124568	-0.124568	0.109202	0.109202	0.109202	1.18997	1.18997	1.18997	-0.161188	-0.161188	-0.161188	-0.161188	-0.161188	-0.161188	4.17585	5.36611	5.36611	1.02908	-0.161188	-0.161188	-0.161188	-0.161188	-0.161188	-0.161188	-0.161188	-0.161188	-0.161188	-0.161188	-0.161188	-0.161188	-0.161188	-0.161188	-0.122575	-0.122575	-0.122575	-0.161188	-0.161188	0.0404287	0.0404287	0.0500413	-0.151575	-0.151575	-0.161188	-0.161188
	48	-0.161188	-0.161188	-0.161188	-0.161188	-0.161188	-0.161188	-0.0585176	-0.0585176	0.0499206	1.63536	1.63536	1.52693	-0.161188	-0.161188	-0.161188	-0.161188	-0.161188	-0.161188	0.365317	0.365317	0.365317	-0.161188	-0.161188	-0.161188	-0.161188	-0.161188	-0.161188	-0.161188	-0.000681713	-0.000681713	0.017068	-0.143438	-0.143438	-0.161188	-0.161188	0.193449	0.193449	0.193449	-0.161188	-0.161188	-0.161188	-0.161188	-0.161188	-0.161188	-0.161188	-0.161188	-0.161188	-0.161188
	49	-0.161188	-0.161188	-0.161188	0.00236779	0.00236779	0.00236779	-0.161188	-0.161188	-0.161188	4.43762	4.43762	4.43762	-0.161188	-0.161188	-0.161188	-0.161188	-0.161188	-0.161188	2.48239	2.48239	2.48239	-0.161188	-0.161188	-0.161188	-0.161188	-0.161188	-0.161188	-0.161188	-0.161188	-0.161188	-0.161188	0.437192	0.437192	0.437192	-0.161188	-0.161188	-0.161188	-0.161188	-0.161188	-0.161188	-0.161188	0.0661083	0.0661083	0.0661083	-0.161188	-0.161188	-0.150897	-0.150897
	50	-0.161188	-0.161188	0.0899287	0.0899287	0.0899287	-0.152642	-0.152642	-0.152642	0.202966	2.5225	7.04945	6.6853	4.36577	-0.161188	-0.161188	-0.161188	-0.161188	-0.161188	0.640088	0.947041	0.947041	0.145766	-0.161188	-0.161188	-0.161188	-0.161188	-0.161188	-0.161188	-0.161188	-0.161188	-0.161188	-0.161188	-0.161188	-0.161188	-0.161188	-0.161188	-0.161188	-0.161188	-0.161188	-0.161188	-0.161188	-0.161188	-0.161188	-0.161188	-0.0144753	-0.0144753	-0.0144753	-0.161188
	51	-0.161188	0.0575636	0.0575636	0.248507	0.248507	0.248507	-0.161188	0.121792	0.162631	0.175964	6.32403	6.28319	6.26986	-0.161188	-0.161188	-0.161188	-0.161188	-0.161188	-0.161188	1.39726	1.39726	1.39726	-0.161188	-0.161188	-0.161188	-0.161188	-0.161188	-0.161188	-0.161188	-0.161188	-0.161188	-0.161188	-0.161188	-0.161188	-0.161188	-0.161188	-0.161188	-0.161188	-0.0297226	-0.0297226	-0.0297226	-0.161188	-0.161188	-0.161188	-0.161188	-0.161188	-0.161188	-0.161188
	52	-0.161188	-0.161188	-0.161188	-0.161188	-0.161188	-0.161188	-0.161188	-0.161188	-0.161188	0.786048	3.64172	3.64172	2.69449	-0.161188	-0.161188	-0.161188	-0.161188	-0.161188	-0.161188	1.12578	1.12578	1.12578	-0.161188	-0.161188	-0.161188	-0.161188	-0.161188	-0.161188	-0.161188	-0.161188	-0.161188	-0.161188	-0.161188	-0.132001	-0.132001	-0.132001	-0.161188	-0.161188	-0.107276	-0.107276	-0.107276	-0.161188	0.76791	0.76791	0.76791	-0.161188	-0.161188	-0.161188
	53	-0.161188	0.0233263	0.22476	0.0793902	0.0402461	-0.161188	-0.161188	-0.161188	-0.00257195	0.786752	5.20855	5.04994	4.26061	-0.161188	-0.161188	-0.161188	-0.161188	-0.161188	-0.161188	2.23591	2.23591	2.23591	-0.161188	-0.161188	-0.161188	-0.161188	-0.161188	-0.161188	-0.161188	-0.161188	-0.161188	-0.161188	-0.161188	-0.161188	-0.161188	-0.161188	-0.161188	-0.161188	-0.161188	-0.161188	-0.0299182	-0.0299182	0.0488449	-0.0644459	-0.0644459	-0.143209	-0.161188	-0.161188
	54	-0.161188	-0.161188	-0.161188	-0.161188	-0.161188	-0.161188	-0.161188	0.0903436	0.0903436	2.37563	2.1241	2.1241	-0.161188	-0.161188	-0.161188	-0.161188	-0.161188	-0.161188	0.0897814	0.0897814	0.0897814	-0.161188	-0.161188	-0.161188	-0.161188	0.234012	0.234012	0.234012	-0.161188	-0.161188	-0.161188	-0.161188	-0.161188	-0.161188	-0.161188	-0.161188	-0.161188	-0.161188	-0.0568597	-0.0568597	-0.0568597	-0.161188	-0.161188	-0.0620505	-0.0620505	-0.0620505	-0.161188	-0.161188
	55	-0.161188	-0.161188	-0.161188	-0.161188	-0.161188	-0.161188	-0.00540463	0.822104	0.822104	2.99373	2.16623	2.16623	-0.161188	-0.161188	-0.161188	-0.161188	-0.161188	-0.161188	-0.161188	-0.161188	-0.161188	-0.161188	-0.161188	-0.161188	-0.161188	-0.161188	-0.161188	-0.161188	-0.161188	-0.161188	-0.161188	-0.161188	-0.161188	-0.161188	-0.161188	-0.161188	0.0668858	0.0668858	0.0668858	-0.161188	0.272579	0.272579	0.272579	-0.161188	-0.161188	-0.161188	-0.161188	-0.161188
	56	-0.161188	0.00362183	0.00362183	-0.161188	-0.161188	-0.161188	-0.161188	-0.161188	-0.161188	2.84676	2.84676	2.84676	-0.161188	-0.161188	-0.161188	-0.161188	-0.161188	-0.161188	1.44058	1.44058	1.44058	-0.161188	-0.161188	-0.161188	-0.161188	-0.161188	-0.161188	-0.161188	-0.161188	-0.161188	-0.161188	-0.161188	-0.161188	-0.161188	-0.161188	-0.161188	-0.161188	-0.161188	-0.0799855	-0.0799855	-0.0799855	-0.161188	0.14171	0.256155	0.256155	-0.0467434	-0.161188	-0.161188
	57	0.684312	0.120645	-0.161188	-0.0482374	-0.0482374	-0.0482374	-0.161188	0.422132	0.422132	3.3265	8.88311	8.88311	5.97875	-0.161188	-0.161188	-0.161188	-0.161188	-0.161188	-0.161188	-0.161188	-0.161188	-0.161188	-0.161188	-0.161188	-0.161188	-0.161188	-0.161188	-0.161188	-0.161188	-0.161188	-0.161188	-0.161188	-0.161188	-0.161188	-0.161188	-0.161188	-0.161188	-0.161188	-0.161188	-0.161188	-0.161188	-0.161188	-0.161188	-0.161188	-0.161188	-0.161188	-0.161188	-0.152188
	Mean neural activity	-0.0937404	-0.0892589	-0.079306	-0.0825372	-0.0712801	-0.079871	-0.0697174	-0.0256617	0.0340146	3.04871	5.54912	5.69362	2.69493	0.218294	-0.00925406	-0.0591246	-0.160711	-0.14371	0.932475	1.80002	1.78837	0.757962	-0.10958	-0.11541	-0.159167	-0.13523	-0.13523	-0.136638	-0.156798	-0.156798	-0.152746	-0.111662	-0.106864	-0.0993705	-0.122526	-0.107789	-0.0944504	-0.0637516	-0.0533936	-0.0583869	-0.074817	-0.0594224	-0.0169677	-0.0374151	-0.0380729	-0.064846	-0.0626703	-0.035384
		Trial frame
	Trial num.	1	2	3	4	5	6	7	8	9	10	11	12	13	14	15	16	17	18	19	20	21	22	23	24	25	26	27	28	29	30	31	32	33	34	35	36	37	38	39	40	41	42	43	44	45	46	47	48
Right trial type	1	-0.161188	-0.161188	-0.161188	-0.161188	-0.161188	-0.161188	-0.161188	0.120731	0.120731	0.146383	-0.135536	-0.135536	-0.161188	-0.161188	-0.00570101	-0.00570101	-0.00570101	-0.0781996	0.266935	0.266935	0.183946	-0.161188	0.768544	0.768544	0.768544	-0.161188	-0.161188	-0.161188	-0.161188	-0.0744468	-0.0744468	-0.0744468	-0.161188	-0.161188	-0.161188	-0.161188	-0.161188	-0.161188	0.106798	0.106798	0.106798	-0.161188	-0.161188	-0.161188	-0.161188	-0.161188	-0.161188	-0.161188
	2	-0.161188	-0.161188	-0.161188	-0.161188	-0.161188	-0.161188	-0.161188	-0.161188	-0.161188	-0.161188	0.353512	0.353512	0.353512	-0.161188	-0.161188	-0.161188	-0.161188	-0.161188	-0.151478	0.00849165	0.00849165	-0.00121853	-0.161188	-0.161188	-0.161188	-0.161188	-0.161188	-0.105618	-0.105618	-0.105618	-0.161188	-0.161188	-0.161188	-0.161188	-0.00471231	-0.00471231	-0.00471231	0.177173	0.177173	0.177173	-0.161188	0.389216	0.389216	0.389216	-0.161188	-0.161188	-0.161188	-0.161188
	3	-0.161188	-0.161188	-0.161188	-0.161188	-0.161188	-0.161188	-0.161188	-0.0780429	-0.0780429	-0.0780429	0.0884228	0.0884228	0.0884228	-0.161188	-0.161188	-0.161188	-0.161188	-0.122822	-0.122822	-0.122822	-0.161188	-0.161188	-0.161188	-0.161188	-0.161188	-0.161188	-0.161188	-0.161188	-0.161188	-0.161188	-0.161188	-0.161188	0.121402	0.121402	0.689515	0.406926	0.406926	-0.161188	-0.161188	-0.161188	-0.161188	-0.161188	-0.161188	-0.161188	-0.161188	-0.161188	-0.161188	-0.161188
	4	-0.161188	-0.161188	-0.161188	-0.161188	-0.161188	-0.161188	-0.0058522	0.193944	0.193944	0.0386082	-0.161188	0.00137207	0.00137207	0.00137207	-0.107475	-0.107475	-0.107475	-0.161188	-0.161188	-0.161188	-0.161188	-0.161188	-0.161188	-0.00288579	-0.00288579	-0.00283246	-0.161134	-0.161134	-0.161188	-0.161188	-0.161188	-0.161188	-0.161188	-0.161188	-0.161188	-0.161188	-0.161188	-0.161188	-0.161188	-0.161188	-0.161188	-0.0613107	-0.0613107	-0.0459591	-0.145836	-0.00533338	-0.020685	-0.020685
	5	-0.161188	-0.161188	-0.161188	-0.161188	-0.161188	-0.161188	-0.161188	-0.0940231	-0.0940231	0.172607	0.271689	0.286008	0.0193782	-0.146868	-0.161188	-0.161188	-0.161188	-0.114918	-0.114918	-0.114918	-0.161188	-0.161188	-0.161188	-0.161188	-0.161188	-0.161188	-0.161188	-0.161188	-0.161188	0.106195	0.106195	0.106195	-0.148668	-0.148668	0.0175593	0.00503948	0.00503948	0.184075	0.184075	0.184075	-0.161188	-0.148977	-0.148977	-0.148977	-0.161188	-0.14562	-0.14562	-0.128748
	6	-0.161188	-0.161188	-0.161188	0.0147698	0.0147698	0.0147698	-0.161188	-0.161188	-0.161188	-0.161188	0.285003	0.285003	0.285003	-0.161188	-0.161188	-0.161188	-0.161188	-0.161188	-0.161188	-0.161188	-0.161188	-0.161188	-0.161188	-0.161188	-0.161188	-0.161188	-0.161188	-0.161188	-0.161188	-0.130016	-0.130016	-0.130016	-0.161188	-0.161188	-0.0586053	-0.0586053	-0.0586053	-0.161188	-0.161188	0.169522	0.169522	0.169522	-0.161188	0.957251	1.91395	1.91395	0.795509	-0.161188
	7	-0.00155239	-0.107976	-0.161188	-0.161188	-0.161188	-0.161188	-0.161188	-0.161188	-0.161188	-0.161188	0.140267	0.35388	0.35388	0.0524252	-0.161188	-0.161188	-0.161188	-0.138312	0.176179	0.176179	0.153303	-0.161188	-0.161188	-0.161188	-0.161188	-0.161188	-0.161188	-0.161188	-0.161188	-0.161188	1.59451	1.59451	1.59451	-0.161188	-0.161188	-0.161188	-0.161188	-0.161188	-0.161188	-0.161188	-0.161188	-0.161188	-0.161188	2.72023	2.72023	2.72023	-0.161188	0.0354033
	8	-0.161188	-0.161188	-0.161188	-0.161188	-0.161188	-0.161188	-0.161188	-0.161188	0.0775617	0.41644	0.41644	0.17769	-0.161188	-0.161188	-0.161188	-0.130518	-0.0571719	-0.0571719	-0.0878414	-0.161188	-0.161188	-0.161188	-0.161188	0.0169987	0.0169987	0.0169987	-0.161188	-0.161188	-0.161188	-0.161188	-0.138801	-0.138801	-0.118794	-0.141181	-0.0851526	-0.105159	-0.038579	-0.0946074	-0.0946074	-0.161188	-0.161188	-0.161188	-0.161188	0.273687	0.273687	0.273687	-0.161188	-0.161188
	9	-0.161188	-0.161188	-0.161188	-0.161188	-0.161188	-0.161188	-0.161188	-0.161188	0.607122	0.918754	0.918754	0.150444	-0.161188	-0.161188	-0.161188	-0.161188	-0.161188	-0.161188	-0.161188	-0.161188	-0.161188	-0.161188	-0.0945175	-0.0945175	-0.0945175	-0.161188	-0.161188	-0.161188	-0.161188	-0.161188	-0.161188	-0.161188	-0.161188	-0.161188	-0.0798474	-0.0798474	-0.0774646	-0.158805	-0.158805	-0.161188	-0.161188	-0.161188	-0.161188	-0.161188	-0.161188	-0.161188	0.634391	0.634391
	10	-0.161188	-0.161188	-0.161188	-0.161188	-0.161188	-0.161188	-0.161188	-0.161188	-0.161188	-0.161188	-0.0520078	0.207597	0.207597	0.0984172	-0.161188	-0.161188	-0.161188	-0.161188	-0.161188	-0.161188	0.130757	0.130757	0.130757	-0.161188	-0.161188	-0.161188	-0.161188	-0.161188	0.0194016	0.0194016	0.0347031	-0.145886	-0.145886	-0.161188	-0.161188	-0.129582	-0.129582	-0.129582	-0.161188	-0.161188	-0.161188	-0.161188	0.0564735	0.0564735	0.0564735	-0.161188	-0.161188	-0.161188
	11	0.48318	0.0536014	-0.161188	-0.161188	-0.0409189	-0.0409189	-0.0409189	-0.161188	0.0988659	0.0988659	0.0988659	-0.161188	-0.161188	-0.161188	-0.161188	-0.161188	-0.161188	-0.161188	-0.161188	-0.161188	-0.161188	0.197	0.197	0.197	-0.161188	-0.161188	-0.161188	-0.161188	-0.161188	-0.125695	-0.125695	-0.125695	-0.161188	-0.161188	-0.161188	1.01961	1.2073	1.2073	0.0264975	-0.161188	-0.161188	-0.161188	-0.161188	-0.161188	-0.161188	-0.161188	-0.161188	-0.161188
	12	-0.161188	-0.161188	-0.161188	-0.161188	-0.161188	-0.161188	-0.161188	-0.161188	-0.161188	-0.161188	0.388217	0.388217	0.388217	-0.161188	-0.161188	-0.161188	-0.161188	-0.161188	-0.161188	-0.161188	-0.161188	-0.161188	-0.161188	-0.161188	-0.161188	-0.161188	-0.161188	-0.161188	-0.161188	-0.161188	-0.161188	-0.161188	-0.161188	0.105032	0.105032	0.105032	-0.161188	-0.161188	-0.161188	-0.161188	-0.161188	-0.161188	-0.161188	-0.161188	-0.161188	0.400445	1.83874	1.83874
	13	-0.161188	-0.161188	-0.161188	-0.161188	-0.161188	-0.150106	-0.150106	-0.150106	-0.017641	0.447219	0.452453	0.308906	-0.155954	-0.161188	-0.161188	-0.161188	-0.161188	-0.161188	-0.161188	-0.093247	-0.093247	-0.093247	-0.161188	-0.161188	-0.161188	-0.161188	0.0299247	0.0299247	0.0299247	-0.161188	-0.161188	-0.161188	-0.161188	-0.014738	-0.014738	-0.014738	-0.161188	-0.161188	-0.161188	-0.161188	-0.161188	-0.161188	-0.161188	-0.161188	-0.161188	0.084433	1.03942	1.98027
	14	-0.161188	-0.0865749	-0.0865749	-0.0865749	-0.161188	-0.161188	-0.161188	-0.161188	-0.161188	-0.161188	0.084761	0.084761	0.084761	-0.161188	-0.161188	-0.161188	-0.161188	-0.161188	-0.161188	-0.161188	-0.161188	-0.161188	-0.161188	-0.161188	-0.161188	-0.161188	-0.161188	-0.161188	-0.161188	-0.161188	-0.161188	-0.161188	-0.00435859	-0.00435859	-0.00435859	-0.161188	-0.161188	-0.161188	-0.161188	-0.161188	-0.161188	-0.161188	-0.126282	0.141362	0.141362	0.106456	0.105624	0.105624
	15	0.272882	0.205283	0.0605932	-0.0184371	-0.161188	-0.161188	-0.161188	-0.161188	-0.00501001	1.37201	1.37201	1.21584	-0.161188	-0.161188	-0.161188	-0.161188	-0.161188	-0.161188	-0.161188	-0.161188	-0.161188	-0.161188	-0.161188	-0.161188	-0.161188	-0.161188	-0.161188	-0.0221219	-0.0221219	0.177677	0.0386116	0.0386116	-0.161188	-0.161188	0.206525	0.206525	0.206525	-0.10109	-0.10109	-0.10109	-0.161188	-0.161188	-0.161188	-0.161188	-0.161188	-0.161188	-0.161188	-0.161188
	16	-0.161188	-0.161188	-0.161188	0.00454452	0.00454452	0.00454452	-0.161188	-0.161188	-0.161188	0.186979	0.186979	0.186979	-0.161188	-0.161188	-0.0814201	-0.0814201	-0.0814201	-0.1596	-0.1596	-0.1596	-0.161188	-0.161188	-0.161188	-0.161188	-0.161188	-0.161188	-0.161188	-0.161188	-0.104665	-0.104665	-0.104665	-0.161188	-0.161188	-0.161188	-0.161188	-0.161188	-0.161188	-0.161188	-0.161188	0.150462	0.150462	0.445876	0.372393	0.372393	1.01489	0.776719	0.776719	0.0163608
	17	-0.161188	-0.161188	-0.161188	-0.161188	-0.161188	-0.159235	0.0183599	0.0183599	0.412619	0.235025	0.235025	-0.161188	-0.161188	-0.161188	-0.161188	-0.161188	-0.161188	-0.161188	-0.161188	-0.130974	-0.130974	-0.130974	-0.161188	-0.161188	-0.161188	-0.161188	-0.161188	-0.107813	-0.107813	-0.0595005	0.136199	0.136199	0.087886	-0.161188	-0.161188	-0.161188	-0.161188	-0.0937384	-0.0937384	-0.0937384	-0.161188	-0.161188	-0.161188	-0.161188	-0.161188	-0.161188	-0.161188	-0.161188
	18	-0.161188	-0.161188	-0.161188	0.038808	0.038808	0.038808	-0.161188	-0.0663174	0.35403	1.0081	0.913227	0.492879	-0.161188	-0.161188	-0.161188	-0.161188	-0.161188	-0.025269	-0.025269	0.0351861	-0.100733	-0.100733	-0.158943	-0.158943	-0.158943	-0.161188	-0.161188	-0.161188	-0.161188	-0.161188	-0.161188	-0.068393	0.00662445	0.00662445	-0.0861703	-0.161188	-0.161188	-0.161188	-0.161188	-0.161188	-0.161188	-0.161188	-0.161188	-0.123765	-0.0548811	-0.0548811	-0.0923037	-0.161188
	19	-0.161188	-0.0055441	-0.0055441	-0.161188	-0.161188	-0.0901978	-0.0583793	-0.0583793	-0.129369	-0.161188	-0.161188	-0.161188	-0.161188	-0.161188	-0.161188	-0.161188	-0.161188	-0.161188	-0.161188	-0.0315425	-0.0315425	0.0228782	-0.106767	-0.106767	-0.161188	-0.161188	-0.161188	-0.161188	-0.161188	-0.161188	-0.161188	0.107126	0.107126	0.107126	-0.161188	-0.161188	-0.161188	-0.161188	-0.161188	-0.161188	-0.161188	-0.161188	-0.161188	-0.161188	-0.161188	-0.161188	-0.0642372	-0.0642372
	20	0.512712	0.0634456	-0.161188	-0.154044	-0.154044	-0.154044	-0.159185	-0.159185	0.475566	1.3501	1.3501	0.715344	-0.161188	-0.161188	-0.161188	-0.161188	-0.161188	-0.161188	-0.161188	-0.161188	-0.161188	-0.161188	-0.161188	-0.161188	-0.108161	-0.108161	-0.108161	-0.161188	-0.161188	-0.161188	-0.161188	-0.161188	-0.161188	-0.161188	-0.161188	-0.161188	-0.161188	-0.161188	-0.161188	-0.161188	-0.161188	-0.161188	-0.161188	-0.161188	-0.161188	-0.161188	-0.161188	-0.161188
	21	-0.161188	-0.0443012	0.161956	0.0450691	0.0450691	-0.10652	-0.10652	-0.10652	-0.15275	0.378428	0.378428	0.36999	-0.161188	-0.161188	-0.161188	-0.161188	-0.0417322	-0.00772948	-0.00772948	0.218403	0.1844	0.1844	-0.161188	-0.161188	-0.161188	-0.161188	-0.161188	-0.161188	-0.161188	-0.161188	0.294623	0.294623	0.294623	-0.161188	-0.161188	-0.161188	-0.161188	-0.161188	-0.161188	-0.161188	-0.0967875	-0.0967875	-0.0967875	-0.161188	0.187592	0.201721	0.201721	-0.147059
	22	-0.161188	-0.161188	-0.161188	-0.161188	-0.161188	-0.161188	-0.161188	-0.161188	-0.161188	-0.161188	0.0265527	0.0265527	0.0265527	-0.161188	-0.0799893	-0.0799893	-0.0799893	-0.161188	-0.161188	0.252401	0.252401	0.252401	-0.161188	-0.161188	-0.161188	-0.161188	-0.161188	-0.161188	-0.161188	-0.161188	-0.161188	-0.161188	-0.161188	-0.161188	-0.161188	-0.161188	-0.161188	-0.161188	-0.161188	-0.161188	-0.161188	-0.161188	-0.161188	-0.161188	-0.161188	-0.161188	-0.161188	-0.0339438
	23	-0.161188	-0.161188	-0.161188	-0.161188	0.0746323	0.0746323	0.0746323	0.10687	0.10687	0.10687	-0.0269015	-0.0269015	-0.0269015	-0.161188	-0.161188	-0.0751903	-0.0751903	-0.0145668	-0.100564	-0.100564	-0.161188	-0.161188	-0.161188	0.197824	0.197824	0.197824	-0.161188	-0.161188	-0.161188	-0.0182324	-0.0182324	-0.0182324	-0.161188	-0.161188	-0.000816174	0.0652133	0.0652133	-0.0951582	-0.161188	-0.161188	-0.161188	-0.161188	-0.161188	-0.161188	-0.161188	0.0206065	0.0206065	0.107285
	24	-0.161188	-0.161188	-0.161188	-0.161188	-0.161188	-0.161188	-0.161188	-0.0662631	0.0135583	0.403611	0.308686	0.228865	-0.161188	-0.161188	-0.161188	-0.161188	-0.161188	-0.161188	-0.161188	-0.161188	-0.161188	-0.161188	-0.161188	-0.161188	-0.161188	-0.161188	-0.161188	-0.161188	-0.161188	-0.161188	-0.161188	-0.161188	-0.161188	-0.161188	-0.161188	-0.161188	0.0698096	0.0698096	0.164735	0.520923	0.520923	0.429667	-0.157519	-0.157519	-0.161188	-0.161188	-0.161188	-0.161188
	25	-0.161188	-0.161188	-0.141337	-0.141337	-0.141337	-0.161188	-0.161188	-0.161188	0.0821682	0.373758	0.877617	0.634261	0.342671	-0.161188	-0.161188	-0.161188	-0.161188	-0.161188	-0.161188	0.119342	1.58666	1.67741	1.64323	1.07976	0.989015	0.742657	-0.161188	-0.161188	-0.161188	-0.161188	-0.161188	-0.161188	-0.161188	-0.117284	-0.117284	-0.10882	-0.152724	-0.152724	-0.161188	0.0590561	0.0590561	0.0590561	-0.161188	-0.161188	-0.161188	-0.11081	-0.11081	-0.11081
	26	-0.161188	-0.161188	-0.161188	-0.161188	-0.161188	-0.161188	-0.104348	-0.104348	-0.0558749	-0.0601813	-0.0601813	-0.108654	-0.161188	-0.161188	-0.161188	-0.105266	-0.105266	-0.105266	-0.161188	-0.161188	-0.161188	-0.161188	-0.161188	0.353255	0.353255	0.353255	-0.161188	-0.161188	-0.161188	-0.161188	-0.161188	-0.161188	-0.161188	-0.161188	0.0106386	0.0106386	0.0261942	-0.145632	-0.145632	-0.161188	-0.161188	-0.161188	-0.161188	-0.130068	-0.130068	-0.130068	-0.161188	-0.161188
	27	-0.161188	-0.161188	-0.0694985	-0.0694985	-0.0694985	-0.113182	-0.0336872	-0.0336872	-0.0816931	0.00175291	0.418586	0.418586	0.255646	-0.161188	-0.152127	-0.152127	-0.152127	-0.161188	-0.161188	-0.161188	-0.161188	-0.161188	-0.161188	-0.00701387	-0.00701387	-0.00701387	-0.161188	-0.161188	-0.161188	-0.161188	-0.161188	-0.161188	-0.161188	-0.107711	-0.107711	-0.107711	-0.161188	-0.161188	-0.161188	0.0807363	0.0807363	0.0807363	-0.161188	-0.0561658	-0.0561658	0.964091	0.93792	0.93792
	28	-0.161188	-0.161188	-0.0581179	-0.0581179	-0.0581179	-0.161188	0.214256	0.214256	0.214256	-0.161188	-0.0896014	-0.0896014	-0.0896014	-0.161188	-0.104527	-0.104527	-0.018057	-0.0747178	-0.0747178	-0.161188	-0.161188	-0.161188	-0.161188	-0.00763319	-0.00763319	-0.00763319	-0.161188	-0.161188	-0.161188	-0.161188	-0.161188	-0.161188	-0.161188	-0.161188	-0.160098	-0.160098	-0.160098	-0.0978136	-0.0978136	-0.0978136	-0.161188	-0.161188	-0.161188	-0.161188	-0.161188	-0.161188	-0.161188	-0.161188
	29	0.522282	0.0666355	-0.140751	-0.140751	-0.140751	-0.161188	-0.161188	-0.161188	-0.161188	-0.161188	-0.161188	0.133003	0.198361	0.198361	-0.0958304	-0.161188	-0.161188	-0.127985	0.0341855	0.0341855	0.000982486	-0.161188	-0.161188	-0.161188	-0.161188	-0.161188	-0.161188	-0.161188	-0.161188	-0.161188	-0.161188	-0.115764	-0.115764	-0.00482756	-0.0502516	-0.0502516	-0.161188	-0.0548152	-0.0548152	-0.0548152	-0.161188	-0.161188	-0.161188	-0.161188	-0.0460954	-0.0460954	-0.0460954	-0.161188
	30	0.780747	0.221032	-0.0929457	-0.161188	-0.161188	-0.161188	-0.161188	0.02697	0.02697	0.224727	0.0365689	0.0365689	-0.161188	-0.107741	-0.107741	-0.107741	-0.161188	-0.161188	-0.161188	-0.161188	-0.161188	-0.161188	-0.161188	-0.161188	-0.161188	-0.161188	-0.138796	-0.138796	0.035177	0.0127855	0.0127855	-0.161188	-0.161188	-0.161188	-0.161188	-0.0524505	-0.0524505	-0.0524505	-0.161188	-0.161188	-0.161188	-0.136089	-0.136089	-0.0991013	-0.014235	-0.014235	-0.0238486	-0.133814
	31	-0.161188	-0.0971338	-0.0730558	-0.13711	-0.13711	-0.158391	-0.158391	-0.158391	-0.161188	0.694545	0.694545	0.694545	-0.161188	-0.161188	-0.161188	-0.161188	-0.161188	-0.161188	-0.161188	-0.0393766	-0.0393766	-0.0393766	-0.161188	-0.161188	-0.161188	-0.0721476	-0.0721476	-0.0721476	-0.161188	-0.161188	-0.161188	-0.161188	-0.161188	-0.161188	-0.161188	-0.161188	-0.161188	-0.161188	-0.161188	-0.161188	-0.161188	-0.161188	-0.161188	-0.161188	-0.161188	-0.126711	-0.126711	-0.126711
	32	0.239695	-0.0275602	-0.161188	-0.161188	-0.11297	-0.11297	-0.0660851	-0.114303	0.0655714	0.0186863	0.458798	0.278924	0.278924	-0.161188	0.00796141	0.00796141	0.00796141	-0.161188	-0.121197	-0.121197	-0.121197	-0.161188	-0.161188	-0.161188	-0.161188	-0.161188	-0.161188	-0.161188	-0.161188	-0.161188	-0.161188	-0.161188	-0.161188	0.0517422	0.130255	0.130255	-0.0826747	-0.161188	-0.161188	-0.161188	-0.161188	-0.161188	-0.161188	-0.161188	-0.161188	-0.161188	-0.161188	-0.161188
	33	-0.161188	-0.132593	-0.132593	-0.161188	-0.161188	-0.161188	-0.161188	-0.0411028	-0.0411028	0.0925256	-0.0275594	-0.0275594	-0.161188	-0.161188	-0.161188	0.0816963	0.0816963	0.0816963	-0.161188	0.156763	0.156763	0.156763	-0.161188	-0.161188	-0.161188	-0.161188	-0.0335478	0.0100186	0.0100186	-0.117621	-0.161188	-0.161188	-0.161188	-0.161188	-0.161188	-0.0700464	-0.0700464	0.0306204	-0.0605209	-0.0605209	-0.161188	-0.161188	-0.161188	0.415735	0.415735	0.415735	-0.161188	-0.124428
	34	-0.161188	-0.161188	-0.161188	-0.161188	-0.161188	-0.161188	-0.0703111	-0.0703111	-0.0703111	-0.113651	-0.113651	-0.113651	-0.161188	-0.161188	-0.161188	0.0710035	0.0710035	0.302026	0.0698344	0.0698344	-0.161188	-0.161188	-0.161188	-0.161188	-0.161188	-0.161188	-0.161188	-0.161188	-0.142359	-0.142359	-0.0563252	0.00406508	0.00406508	-0.0819689	-0.161188	-0.161188	-0.161188	-0.161188	-0.161188	-0.161188	-0.161188	0.1478	0.1478	0.1478	-0.161188	-0.161188	-0.161188	-0.161188
	35	0.321026	0.0361852	-0.124553	-0.161188	-0.161188	-0.161188	-0.062845	0.0416296	0.415946	0.317604	0.540118	0.165801	0.165801	-0.161188	-0.161188	-0.161188	-0.161188	-0.00979674	-0.00979674	-0.00979674	-0.161188	-0.161188	-0.161188	-0.161188	-0.161188	-0.161188	-0.161188	-0.0737768	-0.0737768	-0.0737768	-0.13978	-0.13978	0.06063	0.039222	0.039222	-0.161188	-0.161188	-0.161188	-0.161188	-0.161188	-0.161188	-0.161188	-0.161188	0.0623567	0.0623567	0.0623567	-0.161188	-0.161188
	36	-0.161188	-0.161188	-0.161188	-0.161188	-0.161188	-0.161188	-0.161188	-0.161188	-0.161188	-0.161188	0.0901663	0.0901663	0.0901663	-0.0222681	-0.0222681	0.0505744	-0.0883453	-0.0883453	-0.161188	-0.0183104	-0.0183104	-0.0183104	-0.070671	-0.070671	-0.070671	-0.161188	-0.161188	-0.161188	-0.161188	-0.161188	-0.161188	-0.161188	-0.161188	-0.161188	-0.161188	-0.103698	-0.103698	-0.0327101	-0.0902003	-0.0902003	-0.161188	-0.161188	1.94046	1.94046	1.94046	-0.161188	-0.161188	-0.161188
	37	0.0956559	-0.0755732	-0.0597208	-0.0597208	-0.0597208	-0.161188	-0.161188	0.0169794	0.0169794	0.136285	-0.0418824	-0.0418824	-0.161188	-0.161188	-0.161188	-0.161188	-0.15957	-0.15957	-0.15957	-0.161188	-0.161188	-0.161188	-0.161188	-0.161188	-0.00452534	-0.00452534	-0.00452534	-0.161188	-0.161188	-0.0789335	-0.0789335	-0.0789335	-0.161188	-0.161188	-0.161188	-0.161188	-0.161188	-0.161188	-0.161188	-0.161188	-0.161188	-0.00723186	-0.00723186	-0.00723186	-0.161188	-0.161188	-0.161188	-0.161188
	38	-0.161188	-0.0523695	-0.0523695	-0.161188	-0.161188	0.118829	0.118829	0.118829	-0.161188	0.320898	0.320898	0.320898	-0.145061	-0.145061	-0.145061	-0.161188	-0.161188	-0.161188	-0.161188	-0.161188	-0.0390739	-0.0390739	-0.0390739	-0.161188	-0.161188	-0.161188	-0.161188	-0.161188	0.0575738	0.0575738	0.0575738	-0.161188	-0.133183	-0.133183	0.100254	0.36799	0.36799	0.134552	-0.161188	-0.161188	-0.161188	-0.161188	-0.161188	-0.112651	-0.112651	-0.112651	-0.161188	-0.161188
	39	-0.161188	-0.161188	-0.161188	-0.0749412	-0.0749412	-0.0749412	-0.161188	-0.161188	0.305963	0.305963	0.305963	-0.161188	-0.161188	-0.161188	-0.161188	-0.161188	-0.161188	-0.161188	1.17146	1.17146	1.17146	-0.161188	-0.161188	-0.161188	-0.161188	-0.161188	-0.161188	-0.161188	-0.161188	-0.161188	-0.161188	-0.161188	-0.0198839	-0.0198839	-0.0198839	-0.161188	-0.161188	-0.161188	-0.126985	0.133289	0.133289	0.099087	-0.161188	-0.0675658	-0.0675658	-0.0675658	-0.161188	-0.081322
	40	-0.161188	-0.161188	-0.161188	-0.161188	-0.161188	-0.161188	-0.161188	-0.161188	0.0184629	0.0184629	0.491601	0.31195	0.31195	-0.127571	-0.127571	-0.127571	-0.161188	0.0542362	0.0542362	0.0542362	-0.161188	-0.161188	-0.161188	-0.161188	-0.161188	-0.161188	-0.161188	-0.161188	-0.114714	-0.114714	-0.114714	-0.161188	-0.161188	-0.161188	-0.161188	-0.161188	-0.157095	-0.157095	-0.157095	-0.161188	-0.161188	-0.161188	-0.161188	-0.0156844	0.0303375	0.0303375	-0.115166	-0.161188
	41	-0.161188	-0.161188	-0.161188	-0.102509	-0.102509	-0.102509	-0.161188	-0.0736174	-0.0736174	0.27531	0.18774	0.18774	-0.161188	-0.161188	-0.161188	-0.161188	-0.161188	-0.161188	0.493515	0.493515	0.493515	-0.161188	-0.161188	-0.161188	-0.161188	-0.161188	-0.161188	-0.161188	-0.161188	-0.161188	-0.161188	-0.161188	-0.161188	-0.161188	-0.105979	-0.105979	-0.105979	-0.161188	-0.161188	-0.161188	-0.161188	-0.161188	-0.161188	-0.161188	-0.161188	0.0909898	0.0909898	0.0909898
	42	-0.161188	-0.161188	-0.161188	-0.161188	-0.161188	-0.161188	-0.161188	0.0175638	0.0175638	0.686791	0.50804	0.50804	-0.0764416	-0.0764416	-0.0764416	-0.161188	-0.161188	-0.161188	-0.161188	-0.161188	-0.161188	-0.161188	-0.161188	-0.161188	-0.161188	-0.161188	-0.161188	-0.161188	-0.161188	-0.161188	-0.161188	-0.161188	-0.152238	-0.152238	-0.152238	-0.151773	-0.151773	-0.151773	-0.161188	-0.161188	-0.161188	-0.161188	-0.161188	-0.161188	-0.0232921	-0.0232921	-0.0232921	-0.161188
	43	-0.161188	-0.0896288	0.0951326	0.0235736	0.0235736	-0.161188	-0.161188	-0.161188	-0.161188	-0.161188	-0.161188	0.287654	0.432026	0.432026	-0.0168153	-0.161188	-0.161188	-0.161188	-0.161188	-0.161188	-0.161188	-0.161188	-0.161188	-0.161188	-0.161188	-0.161188	-0.161188	-0.161188	-0.161188	-0.161188	-0.161188	-0.161188	0.0841371	0.0841371	0.0841371	-0.161188	-0.161188	-0.161188	-0.161188	-0.161188	-0.161188	-0.161188	-0.161188	-0.0601954	-0.0601954	-0.0601954	-0.161188	-0.161188
	44	-0.161188	-0.161188	-0.161188	-0.161188	-0.161188	-0.161188	-0.161188	-0.0473323	-0.0473323	0.0487466	-0.0651088	-0.0651088	-0.161188	-0.161188	-0.161188	-0.161188	-0.161188	-0.105224	0.0900333	0.0900333	0.0340695	-0.161188	-0.161188	-0.161188	-0.161188	-0.161188	-0.161188	0.213199	0.213199	0.213199	-0.161188	-0.161188	-0.161188	-0.161188	-0.161188	-0.105582	-0.105582	0.0520792	-0.00352672	-0.00352672	-0.161188	-0.161188	-0.161188	-0.161188	-0.161188	-0.161188	-0.161188	-0.161188
	45	-0.157934	0.0105746	0.0094901	0.0267984	-0.143879	-0.143879	-0.161188	-0.161188	-0.161188	-0.161188	-0.161188	-0.161188	0.17376	0.17376	0.17376	-0.161188	-0.161188	-0.161188	-0.0127843	-0.0127843	-0.0127843	-0.159822	0.017199	0.017199	0.015833	-0.161188	0.0405882	0.0405882	0.0405882	-0.161188	-0.0644257	-0.0644257	-0.0644257	-0.161188	-0.161188	-0.161188	-0.100321	-0.100321	-0.100321	-0.129233	-0.129233	-0.0039543	-0.0359087	-0.0359087	-0.161188	-0.161188	-0.161188	-0.161188
	46	-0.161188	-0.161188	-0.161188	-0.161188	-0.161188	-0.0240866	-0.0240866	-0.0240866	-0.161188	0.0100841	0.0100841	0.0100841	-0.0683113	-0.0683113	-0.0683113	-0.161188	-0.161188	0.2432	0.2432	0.313703	-0.090685	-0.090685	-0.161188	-0.161188	-0.161188	-0.161188	-0.161188	-0.161188	-0.161188	-0.161188	-0.161188	-0.161188	-0.161188	-0.161188	-0.161188	-0.161188	-0.161188	-0.10427	-0.10427	-0.10427	-0.161188	-0.161188	-0.161188	-0.161188	-0.161188	-0.161188	-0.161188	-0.161188
	47	-0.161188	-0.161188	-0.0703093	-0.0703093	0.27458	0.183701	0.183701	-0.161188	-0.161188	-0.161188	-0.0605221	-0.0605221	-0.0605221	-0.161188	-0.161188	-0.161188	-0.161188	-0.161188	-0.161188	-0.161188	-0.161188	-0.161188	-0.161188	-0.161188	-0.161188	0.0442017	0.0442017	0.0442017	-0.161188	-0.161188	-0.161188	-0.161188	-0.161188	-0.0325752	-0.0325752	-0.0325752	-0.161188	-0.161188	-0.154555	-0.154555	0.0933498	0.111049	0.111049	-0.136856	-0.161188	-0.161188	-0.161188	-0.161188
	48	-0.161188	-0.161188	-0.161188	-0.161188	-0.161188	-0.161188	-0.142788	0.0249849	0.0249849	0.282639	0.114865	0.114865	-0.161188	-0.161188	-0.161188	-0.161188	-0.161188	-0.161188	-0.161188	-0.161188	-0.161188	-0.161188	-0.161188	-0.161188	-0.161188	-0.161188	-0.161188	-0.161188	-0.161188	-0.0709893	-0.0416097	-0.0416097	-0.131808	-0.161188	-0.0310395	-0.0310395	-0.0310395	-0.161188	-0.161188	-0.161188	-0.161188	-0.161188	-0.161188	0.0203917	0.0203917	0.0203917	-0.161188	-0.161188
	49	-0.161188	-0.161188	-0.121029	-0.121029	-0.121029	-0.161188	-0.161188	-0.161188	-0.161188	0.224019	0.224019	0.224019	-0.161188	-0.161188	-0.161188	-0.161188	-0.161188	-0.161188	-0.133287	-0.133287	-0.133287	-0.161188	-0.161188	-0.161188	-0.161188	-0.161188	-0.161188	-0.161188	-0.111112	-0.111112	-0.111112	-0.152047	-0.152047	-0.152047	-0.161188	-0.161188	-0.161188	-0.161188	-0.161188	-0.0515967	-0.0515967	0.138237	0.0286461	0.0286461	-0.161188	-0.0918338	-0.0918338	-0.0918338
	50	-0.161188	-0.161188	-0.161188	-0.161188	-0.161188	-0.161188	-0.161188	-0.161188	-0.161188	-0.152867	0.0403869	0.0403869	0.0320659	-0.161188	-0.161188	-0.161188	-0.161188	-0.161188	-0.0947716	-0.0947716	-0.0947716	-0.161188	-0.161188	-0.161188	-0.055988	-0.055988	0.0635866	-0.0416132	-0.0416132	-0.161188	-0.161188	-0.161188	-0.161188	-0.161188	-0.147265	-0.147265	-0.147265	-0.161188	-0.0262471	-0.0262471	-0.0262471	-0.161188	-0.161188	-0.161188	-0.161188	-0.161188	-0.161188	-0.15545
	51	-0.161188	-0.161188	-0.161188	-0.154917	0.0616074	0.0616074	0.188065	0.0619202	0.0619202	-0.070808	-0.161188	-0.161188	-0.161188	-0.161188	-0.161188	0.00265241	0.00265241	0.0449355	0.127943	0.474215	0.431932	0.185084	-0.161188	-0.161188	-0.161188	-0.161188	-0.161188	-0.161188	0.0196567	0.0196567	0.0196567	-0.161188	-0.161188	-0.161188	-0.157928	-0.0598423	-0.0598423	-0.0402412	-0.138327	-0.138327	-0.161188	-0.161188	-0.124447	-0.0445521	-0.0445521	-0.0812927	-0.161188	-0.161188
	52	-0.161188	-0.144482	-0.144482	-0.144482	-0.161188	-0.161188	-0.161188	-0.161188	-0.161188	-0.161188	0.125579	0.125579	0.125579	-0.161188	-0.161188	-0.161188	-0.161188	-0.161188	-0.115981	-0.115981	-0.115981	-0.161188	-0.161188	-0.161188	-0.161188	-0.161188	-0.130513	-0.130513	-0.130513	-0.161188	-0.161188	-0.161188	-0.00501248	-0.00501248	-0.00501248	-0.161188	-0.161188	-0.130977	-0.130977	-0.130977	-0.161188	-0.161188	-0.161188	-0.161188	-0.110367	-0.110367	-0.110367	-0.161188
	53	0.490054	0.0558928	-0.161188	-0.161188	-0.161188	-0.161188	-0.161188	-0.161188	-0.161188	-0.161188	0.295754	0.361974	0.361974	-0.0949682	-0.161188	-0.062289	-0.062289	-0.062289	-0.161188	-0.161188	-0.161188	-0.161188	-0.161188	-0.161188	-0.161188	-0.161188	0.131221	0.197989	0.197989	-0.0944199	-0.161188	-0.161188	0.0378299	0.0378299	0.0378299	-0.161188	0.147128	0.147128	0.306713	-0.00160328	-0.00160328	-0.161188	-0.161188	-0.153629	-0.153629	-0.0114871	-0.0190455	-0.0190455
	54	-0.161188	-0.0961341	0.0459335	-0.0191201	-0.0191201	-0.161188	-0.161188	-0.161188	-0.161188	1.34238	1.34238	1.34238	-0.161188	-0.161188	-0.161188	-0.161188	-0.161188	-0.161188	-0.147486	-0.147486	-0.147486	-0.161188	-0.161188	-0.161188	-0.161188	-0.161188	-0.161188	-0.161188	-0.161188	-0.161188	-0.161188	-0.161188	-0.161188	-0.103498	-0.103498	-0.103498	-0.161188	-0.161188	-0.0513309	-0.0513309	-0.0513309	-0.161188	-0.161188	-0.161188	-0.161188	-0.161188	-0.161188	-0.161188
	55	-0.161188	-0.161188	-0.161188	-0.0950538	-0.0950538	0.0283753	-0.0377586	-0.0377586	0.0426952	0.0426952	0.619153	0.41527	0.41527	-0.161188	-0.161188	-0.161188	-0.161188	0.0556131	0.0556131	0.0556131	-0.161188	-0.161188	-0.161188	-0.161188	-0.132646	-0.132646	-0.132646	-0.161188	-0.161188	-0.161188	-0.161188	-0.161188	-0.161188	-0.161188	-0.161188	-0.161188	-0.161188	-0.161188	-0.161188	-0.161188	-0.161188	-0.161188	-0.161188	-0.161188	-0.161188	-0.153373	-0.0633394	-0.0633394
	56	0.93574	0.219625	-0.146018	-0.146018	-0.161188	-0.0806502	0.139117	0.173314	0.0927766	-0.122124	-0.139784	-0.139784	0.0503568	0.0338195	0.0338195	-0.161188	-0.161188	-0.161188	-0.161188	-0.161188	-0.161188	-0.161188	-0.0262525	-0.0262525	-0.0262525	-0.161188	-0.115615	-0.115615	-0.0117698	-0.0573429	-0.0573429	-0.108273	-0.108273	-0.108273	-0.161188	-0.161188	-0.161188	-0.161188	-0.161188	0.0465485	0.0465485	0.0465485	-0.161188	-0.161188	-0.00668584	-0.00668584	-0.00668584	-0.161188
	57	0.0821771	-0.0800661	-0.161188	-0.161188	-0.161188	-0.161188	-0.161188	-0.161188	-0.133191	-0.075882	-0.075882	-0.103879	-0.161188	-0.161188	-0.161188	-0.161188	-0.161188	-0.161188	-0.161188	0.515331	0.668184	0.668184	-0.0083349	0.185197	0.185197	0.185197	-0.161188	-0.161188	-0.161188	-0.161188	-0.161188	-0.161188	-0.161188	-0.161188	-0.161188	-0.161188	-0.161188	-0.161188	0.0418432	0.0418432	0.0418432	-0.106364	-0.106364	0.0958296	0.041006	0.041006	-0.161188	-0.161188
	58	-0.161188	-0.0106083	-0.0106083	-0.161188	-0.136616	-0.136616	-0.136616	-0.161188	-0.161188	0.0801638	0.0801638	0.0801638	0.020482	0.020482	0.020482	-0.161188	-0.161188	-0.161188	-0.161188	0.334272	0.334272	0.334272	-0.161188	-0.161188	-0.161188	0.0468896	0.0990912	0.0990912	-0.108986	-0.161188	-0.161188	-0.161188	-0.161188	-0.161188	-0.161188	-0.0242964	-0.0242964	-0.0242964	-0.161188	-0.161188	-0.161188	-0.161188	-0.161188	-0.161188	-0.161188	-0.161188	-0.0142557	-0.0142557
	59	0.497035	0.44212	0.232248	0.21512	-0.10296	-0.112496	0.0372336	0.0372336	0.067957	0.0198072	1.00335	0.972624	0.822353	-0.161188	-0.161188	-0.161188	-0.161188	-0.103402	-0.103402	-0.103402	-0.161188	-0.161188	-0.161188	-0.0821485	0.0514141	0.0514141	0.208643	0.0750806	0.0750806	-0.161188	-0.161188	-0.161188	-0.161188	-0.161188	-0.161188	-0.161188	-0.0134408	-0.0134408	-0.0134408	-0.161188	-0.161188	-0.161188	-0.161188	-0.161188	-0.142598	-0.142598	-0.142598	-0.161188
	60	-0.161188	-0.161188	-0.161188	-0.161188	-0.161188	-0.161188	-0.161188	0.00325009	0.00325009	0.441926	0.277488	0.277488	-0.161188	-0.161188	-0.161188	-0.161188	0.0544409	0.0709313	0.121385	0.474651	0.45816	0.407707	-0.161188	-0.161188	-0.161188	-0.161188	-0.161188	-0.161188	-0.161188	-0.161188	-0.161188	-0.161188	-0.161188	-0.161188	-0.161188	-0.161188	-0.0863792	-0.0863792	-0.0863792	-0.161188	-0.136756	-0.136756	-0.136756	-0.161188	-0.161188	-0.161188	-0.161188	-0.161188
	Mean neural activity	-0.0390156	-0.0913151	-0.114802	-0.117781	-0.113576	-0.117304	-0.103107	-0.0776501	-0.0101293	0.166453	0.257958	0.20125	0.015187	-0.114514	-0.128752	-0.13095	-0.126441	-0.105735	-0.0612388	0.000956159	0.00407032	-0.0484016	-0.0914139	-0.0778688	-0.0783309	-0.0974129	-0.122868	-0.117149	-0.10836	-0.113948	-0.0820864	-0.0901216	-0.0810909	-0.109618	-0.079644	-0.069413	-0.0680995	-0.0835334	-0.102347	-0.0823102	-0.100368	-0.0864896	-0.0810254	0.0231728	0.0415273	0.0433061	-0.00157415	-0.0228575
vS1 cell 2
		Trial frame
	Trial num.	1	2	3	4	5	6	7	8	9	10	11	12	13	14	15	16	17	18	19	20	21	22	23	24	25	26	27	28	29	30	31	32	33	34	35	36	37	38	39	40	41	42	43	44	45	46	47	48
Left trial type	1	-0.223764	-0.223764	-0.223764	-0.223764	-0.223764	-0.223764	-0.223764	-0.223764	-0.223764	-0.223764	-0.223764	-0.223764	-0.223764	-0.223764	0.48876	0.48876	0.822366	0.109841	0.195626	-0.13798	0.401	0.315215	0.315215	-0.223764	-0.223764	-0.223764	-0.223764	-0.223764	-0.223764	0.189301	0.189301	0.189301	-0.223764	-0.223764	-0.223764	-0.223764	-0.223764	-0.223764	-0.223764	-0.223764	-0.211673	-0.211673	-0.211673	-0.223764	-0.223764	-0.223764	-0.223764	-0.223764
	2	-0.223764	-0.223764	-0.223764	-0.223764	-0.223764	-0.223764	-0.223764	-0.223764	-0.223764	-0.223764	-0.223764	-0.157726	-0.157726	-0.156245	-0.222283	-0.222283	-0.223764	-0.223764	-0.223764	-0.215559	0.0470805	0.0470805	0.0388749	-0.223764	-0.223764	0.359575	0.359575	0.359575	-0.223764	-0.223764	-0.223764	-0.223764	-0.223764	-0.223764	-0.223764	-0.223764	-0.223764	-0.0429969	-0.0429969	-0.0429969	-0.223764	-0.223764	0.0460556	0.0460556	0.0460556	-0.223764	-0.223764	-0.103947
	3	-0.223764	0.661779	0.661779	1.00576	0.120216	0.120216	-0.223764	-0.223764	-0.223764	-0.223764	-0.223764	-0.223764	-0.223764	-0.223764	-0.223764	-0.223764	-0.223764	-0.223764	-0.223764	-0.223764	0.00854526	0.00854526	0.00854526	-0.223764	-0.223764	-0.223764	-0.223764	-0.223764	-0.223764	-0.223764	-0.223764	0.547175	0.684025	0.684025	-0.086914	-0.223764	-0.223764	-0.223764	-0.223764	-0.223764	-0.223764	-0.223764	-0.223764	0.132561	0.132561	0.132561	1.04636	1.04636
	4	-0.223764	-0.137254	-0.137254	-0.223764	-0.223764	-0.223764	-0.223764	-0.223764	-0.223764	-0.223764	0.147697	0.147697	0.147697	-0.223764	-0.223764	-0.223764	-0.223764	-0.223764	-0.223764	-0.223764	-0.223764	-0.223764	-0.223764	0.0821912	0.0821912	0.0821912	-0.223764	-0.158163	-0.158163	-0.158163	-0.223764	-0.223764	-0.223764	-0.223764	-0.223764	-0.223764	-0.223764	-0.223764	-0.223764	-0.0238276	-0.0238276	-0.0238276	-0.223764	-0.223764	0.442729	0.442729	0.442729	-0.223764
	5	-0.223764	-0.223764	0.168835	0.168835	0.168835	-0.223764	-0.223764	-0.223764	-0.223764	0.105339	0.105339	0.105339	-0.0155686	-0.0155686	-0.0155686	-0.223764	-0.0764776	-0.0764776	-0.0764776	-0.223764	-0.223764	-0.223764	-0.223764	-0.220051	-0.215844	-0.215844	-0.219557	-0.223764	-0.223764	-0.223764	-0.223764	-0.223764	-0.223764	-0.223764	-0.0168605	-0.0168605	-0.0168605	-0.223764	-0.223764	-0.223764	-0.223764	-0.223764	-0.223764	-0.223764	-0.223764	0.305264	0.305263	0.305263
	6	-0.223764	-0.223764	-0.223764	-0.223764	-0.223764	-0.223764	-0.223764	-0.223764	0.127926	0.127926	0.270376	-0.0813143	0.140094	0.187082	0.187082	-0.0343259	-0.223764	-0.223764	-0.223764	0.063783	0.0637831	0.0637831	-0.00804169	-0.00804169	-0.00804169	-0.223764	-0.223764	-0.223764	-0.223764	-0.223764	-0.223764	-0.223764	-0.223764	-0.223764	-0.223764	-0.223764	-0.223764	-0.223764	0.0473503	0.0473503	2.58072	2.30961	2.30961	-0.223764	-0.223764	-0.223764	-0.223764	-0.223764
	7	-0.223764	-0.223764	-0.209659	-0.209659	-0.209659	-0.0446803	0.102798	0.324776	0.145692	-0.00178638	0.15138	0.15138	0.23561	-0.139534	-0.139534	-0.223764	-0.223764	0.253672	0.253672	0.253672	-0.0453694	-0.0453694	-0.0453694	-0.223764	-0.223764	-0.223764	-0.223764	-0.223764	-0.223764	-0.223764	-0.223764	-0.223764	-0.223764	-0.223764	-0.223764	-0.223764	-0.223764	-0.176821	-0.176821	-0.176821	-0.223764	-0.223764	-0.223764	-0.223764	-0.223764	-0.223764	-0.223764	-0.223764
	8	-0.223764	-0.223764	-0.0621862	-0.0621862	-0.0621862	-0.223764	-0.142355	-0.142355	-0.0194422	-0.100851	-0.100851	-0.223764	-0.223764	-0.223764	-0.223764	-0.223764	-0.223764	-0.223764	-0.223764	-0.223764	0.12291	0.12291	0.909174	0.5625	0.5625	-0.223764	-0.223764	-0.223764	-0.223764	-0.223764	-0.223764	-0.223764	-0.223764	-0.223764	-0.223764	-0.223764	-0.223764	-0.223764	-0.223764	-0.223764	-0.223764	-0.151666	-0.151666	-0.151666	-0.223764	-0.223764	-0.223764	-0.223764
	9	-0.223764	-0.223764	-0.223764	-0.223764	-0.223764	-0.223764	-0.223764	-0.223764	-0.223764	-0.223764	-0.223764	-0.223764	-0.16656	0.0787121	0.215654	0.15845	-0.0868223	-0.223764	0.382999	0.382999	0.382999	-0.223764	-0.223764	-0.223764	-0.223764	-0.223764	-0.223764	-0.223764	-0.223764	-0.223764	0.389342	0.754624	0.754624	0.141518	-0.223764	-0.223764	-0.223764	-0.223764	0.543902	0.543902	0.543902	-0.223764	0.0703485	0.474169	0.474169	0.180056	-0.223764	-0.223764
	10	-0.223764	-0.223764	-0.223764	-0.223764	0.629221	0.629221	0.784538	-0.0684472	-0.0684472	-0.0551903	-0.0551903	-0.0551903	-0.223764	-0.223764	0.0840812	0.0840812	0.0840812	-0.223764	-0.223764	-0.223764	-0.223764	-0.223764	-0.0819673	-0.0819673	-0.0819673	-0.223764	-0.223764	-0.223764	-0.162522	0.113595	0.113595	0.0523523	0.267265	0.267265	0.267265	-0.223764	-0.223764	-0.223764	-0.223764	-0.223764	-0.223764	-0.223764	-0.223764	-0.223764	-0.223764	-0.223764	-0.148352	-0.148352
	11	-0.223764	-0.223764	-0.223764	-0.223764	-0.223764	-0.223764	-0.223764	-0.223764	-0.223764	-0.223764	-0.223764	0.0753779	0.0753779	0.0753779	-0.119673	-0.119673	-0.119673	-0.119501	0.228732	0.228732	0.124468	-0.223764	-0.223764	0.141279	0.676456	0.676456	0.311412	-0.223764	-0.223764	-0.223764	-0.223764	-0.21848	-0.094327	0.127186	0.21851	0.0943564	-0.127156	-0.223764	-0.223764	-0.223764	-0.223764	-0.223764	-0.100253	-0.100253	-0.100253	-0.223764	-0.223764	-0.223764
	12	-0.223764	-0.223764	-0.223764	-0.220984	-0.220984	-0.220984	-0.223764	-0.223764	-0.223764	-0.223764	-0.223764	-0.223764	-0.223764	0.527795	0.527795	0.527795	-0.223764	-0.223764	0.269487	0.269487	0.269487	-0.223764	-0.223764	-0.223764	-0.223764	-0.223764	-0.223764	-0.223764	-0.223764	-0.223764	-0.223764	-0.223764	0.146444	0.146444	0.146444	-0.223764	-0.223764	-0.223764	-0.223764	-0.14876	-0.14876	-0.14876	-0.223764	-0.223764	-0.223764	-0.223764	0.106467	0.106467
	13	-0.223764	-0.223764	-0.223764	-0.223764	-0.223764	-0.223764	-0.223764	-0.223764	0.449905	0.449905	0.449905	-0.223764	-0.223764	-0.223764	-0.223764	-0.223764	-0.223764	-0.223764	-0.223764	-0.223764	-0.223764	-0.223764	-0.223764	-0.223764	0.0912193	0.0912193	0.0912193	-0.223764	-0.223764	-0.223764	-0.223764	-0.223764	-0.223764	0.0502361	0.0502361	0.0502361	-0.223764	-0.223764	-0.223764	-0.223764	-0.223764	-0.223764	-0.223764	-0.223764	-0.223764	-0.223764	-0.223764	-0.223764
	14	-0.223764	-0.223764	-0.223764	-0.223764	-0.223764	-0.223764	-0.223764	0.861143	0.861143	0.861143	-0.223764	-0.223764	-0.223764	-0.223764	1.63059	1.63059	1.63059	-0.223764	-0.223764	-0.223764	-0.223764	-0.223764	-0.223764	-0.223764	-0.223764	-0.223764	-0.223764	-0.223764	-0.223764	-0.223764	-0.223764	-0.0779692	-0.0779692	0.513796	0.368001	0.368001	0.427279	0.427279	0.427279	-0.223764	-0.223764	-0.223764	-0.223764	-0.223764	-0.0164944	-0.0164944	-0.0164944	-0.223764
	15	-0.223764	-0.223764	0.15273	0.15273	0.15273	-0.223764	-0.223764	-0.223764	0.809042	0.809042	0.809042	-0.223764	0.0657557	0.179087	0.179087	-0.110433	-0.223764	-0.223764	-0.223764	-0.223764	-0.223764	-0.194772	-0.0701459	-0.0701459	-0.0991386	-0.065972	-0.065972	-0.065972	-0.223764	-0.223764	-0.223764	-0.223764	-0.223764	-0.223764	-0.223764	-0.223764	-0.223764	-0.223764	-0.223764	-0.223764	-0.223764	-0.223764	-0.223764	-0.223764	0.16773	0.889824	0.889824	0.659816
	16	-0.223764	-0.223764	-0.223764	-0.145725	-0.0224465	-0.0224465	-0.100486	-0.223764	-0.223764	-0.223764	0.344081	0.344081	0.344081	0.0385227	0.0385227	0.0385227	0.0222761	0.0222761	0.0222761	-0.223764	-0.223764	-0.223764	-0.223764	-0.223764	-0.223764	-0.223764	-0.223764	-0.223764	-0.223764	-0.223764	-0.223764	-0.223764	-0.223764	-0.223764	-0.223764	-0.223764	-0.223764	0.395758	0.395758	0.395758	-0.223764	-0.223764	-0.14361	-0.14361	-0.14361	-0.223764	-0.223764	-0.160229
	17	0.766995	0.106489	-0.223764	0.0484885	0.0484885	0.0484885	-0.223764	-0.223764	-0.223764	-0.192458	-0.192458	-0.192458	-0.223764	-0.223764	-0.223764	-0.223764	-0.223764	0.239283	0.239282	0.239282	-0.223764	-0.00548089	-0.00548089	-0.00548089	0.0765301	0.0765301	0.0765301	0.16819	0.16819	0.16819	-0.223764	0.024938	0.024938	0.024938	-0.223764	0.267172	0.267172	0.267172	1.6117	1.6117	1.6117	-0.223764	-0.223764	-0.223764	-0.223764	-0.223764	-0.223764	-0.223764
	18	-0.223764	0.250996	0.250996	0.250996	-0.223764	-0.223764	-0.223764	-0.157883	-0.157883	-0.157883	-0.223764	-0.223764	-0.223764	-0.077311	-0.077311	-0.077311	-0.223764	-0.223764	-0.223764	-0.223764	-0.223764	-0.223764	-0.223764	-0.223764	-0.223764	-0.223764	-0.223764	0.506463	0.506463	0.506463	-0.223764	-0.0578644	-0.0578644	-0.0578644	-0.223764	-0.223764	-0.223764	-0.223764	-0.0871564	0.31554	0.31554	0.387516	-0.0151805	-0.0151805	-0.223764	-0.223764	-0.223764	-0.223764
	19	-0.223764	0.413249	0.413249	0.413249	-0.223764	-0.223764	-0.192052	-0.192052	-0.192052	-0.223764	-0.223764	-0.223764	-0.223764	-0.223764	-0.223764	-0.223764	-0.223764	-0.163723	-0.163723	-0.163723	-0.223764	-0.223764	-0.223764	-0.223764	-0.0862506	-0.0862506	-0.0862506	-0.223764	-0.223764	-0.223764	-0.223764	-0.223764	0.447315	0.447315	0.447315	-0.223764	-0.223764	-0.223764	-0.223764	-0.223764	-0.223764	-0.223764	-0.223764	-0.223764	-0.223764	-0.223764	-0.219471	-0.219471
	20	-0.223764	0.484723	0.484723	0.484723	-0.157145	-0.157145	-0.157145	-0.223764	-0.223764	-0.223764	-0.223764	-0.223764	0.0805777	0.0805777	0.0805777	-0.223764	-0.223764	-0.223764	-0.223764	-0.223764	-0.223764	0.223553	0.766987	0.766987	0.31967	-0.223764	-0.223764	-0.223764	-0.223764	0.251268	0.251268	0.251268	-0.223764	-0.152499	-0.152499	-0.0589197	-0.103034	-0.103034	-0.196613	-0.223764	-0.223764	-0.223764	-0.223764	-0.223764	-0.223764	-0.223764	-0.223764	-0.223764
	21	-0.223764	-0.223764	-0.223764	0.290045	0.290045	0.290045	-0.185794	-0.185794	-0.185794	-0.131731	-0.131731	-0.131731	-0.223764	-0.223764	-0.0840688	0.369337	0.369337	0.229641	-0.223764	-0.223764	-0.223764	-0.223764	-0.223764	-0.223764	-0.223764	-0.223764	-0.223764	-0.223764	-0.223764	-0.223764	-0.223764	-0.158123	-0.158123	0.178149	0.112508	0.201209	-0.135063	-0.135063	-0.192367	0.27274	0.27274	0.241342	0.0792121	0.0792121	0.0792121	-0.223764	-0.223764	-0.223764
	22	-0.223764	-0.223764	-0.223764	-0.223764	-0.223764	-0.223764	-0.223764	-0.223764	-0.198497	-0.198497	-0.198497	-0.223764	-0.223764	0.2929	0.2929	0.617349	0.100686	0.437789	0.113339	0.113339	-0.223764	-0.223764	-0.223764	-0.223764	-0.223764	-0.223764	-0.223764	0.294858	0.615875	0.724207	0.298716	-0.022301	-0.130633	-0.223764	-0.223764	-0.223764	-0.223764	-0.223764	-0.223764	-0.223764	-0.223764	-0.223764	-0.223764	-0.223764	0.585454	0.585454	0.585454	-0.0732561
	23	-0.223764	-0.223764	-0.223764	-0.223764	-0.223764	-0.223764	-0.223764	0.580751	0.580751	0.580751	-0.223764	-0.144776	-0.144776	-0.144776	-0.223764	-0.223764	-0.223764	-0.223764	-0.223764	-0.223764	-0.223764	-0.223764	-0.223764	-0.223764	-0.223764	-0.223764	-0.102737	-0.102737	-0.102737	-0.223764	-0.223764	-0.223764	-0.223764	-0.223764	0.0407014	0.383021	0.383021	0.118555	-0.223764	-0.223764	-0.223764	-0.223764	-0.223764	-0.223764	0.488274	0.488274	0.488274	-0.223764
	24	-0.223764	-0.223764	-0.0519107	-0.0519107	-0.0519107	-0.223764	-0.223764	-0.223764	-0.223764	-0.223764	-0.192008	-0.192008	-0.192008	-0.223764	0.0881475	0.0881475	0.0881475	-0.0941037	-0.0941037	-0.0941037	-0.223764	-0.223764	-0.223764	-0.223764	-0.223764	-0.223764	-0.223764	-0.223764	-0.223764	-0.223764	-0.223764	-0.223764	-0.223764	-0.223764	-0.223764	-0.223764	-0.116751	-0.116751	0.232282	0.125269	0.125269	-0.120803	-0.120803	-0.120803	-0.223764	-0.223764	0.57076	0.57076
	25	-0.223764	-0.223764	-0.223764	-0.223764	-0.223764	-0.223764	0.917419	0.917419	0.917419	-0.223764	-0.223764	-0.212169	-0.212169	-0.212169	-0.211009	-0.0129483	0.16453	0.151775	0.91021	0.732732	0.732732	-0.223764	-0.223764	-0.223764	-0.223764	-0.223764	-0.223764	-0.223764	-0.223764	0.265879	0.265879	1.39079	1.45809	1.45809	0.333176	-0.223764	-0.223764	-0.223764	-0.223764	-0.223764	-0.223764	-0.223764	-0.223764	-0.223764	-0.223764	-0.223764	-0.223764	-0.223764
	26	-0.223764	-0.223764	-0.223764	-0.223764	-0.223764	0.51854	0.51854	0.51854	-0.223764	0.101423	0.1104	0.1104	-0.0789461	-0.087924	-0.087924	-0.223764	-0.223764	0.315391	0.315391	0.315391	0.396906	0.396906	0.396906	-0.223764	-0.223764	-0.223764	-0.223764	-0.223764	-0.223764	-0.223764	-0.223764	-0.223764	0.124764	0.389064	0.389064	0.0405362	-0.223764	-0.223764	-0.177656	-0.177656	0.0515086	0.00540046	0.00540046	-0.223764	-0.0206574	0.169733	0.169733	-0.0333742
	27	-0.223764	0.289759	0.365749	0.365749	-0.147775	-0.223764	-0.223764	-0.223764	-0.0589638	-0.0589638	0.828564	0.663764	0.663764	-0.223764	-0.223764	-0.223764	-0.223764	-0.223764	-0.223764	-0.223764	0.0363365	0.0363365	0.0363365	-0.0867039	-0.0867039	-0.0867039	-0.223764	-0.223764	-0.223764	-0.223764	-0.223764	-0.223764	-0.223764	-0.223764	0.149201	0.265424	0.983903	0.610937	0.494714	-0.223764	-0.223764	0.444076	0.444076	0.510601	-0.15724	-0.15724	-0.223764	-0.045915
	28	-0.223764	0.113826	0.113826	0.113826	-0.223764	0.0157201	0.0157201	0.0157201	-0.223764	-0.223764	-0.223764	-0.223764	-0.223764	-0.223764	-0.0744666	-0.0744666	-0.0744666	-0.223764	-0.223764	0.140818	0.587823	0.587822	0.22324	-0.223764	-0.223764	-0.223764	-0.223764	-0.202825	-0.202825	-0.202825	-0.223764	0.0422141	0.249679	0.249679	0.0475671	-0.159897	-0.159897	-0.223764	-0.223764	0.0958003	0.483341	0.483341	0.163777	-0.223764	-0.223764	-0.223764	-0.223764	-0.223764
	29	-0.223764	-0.20702	-0.151399	-0.151399	-0.168144	-0.223764	-0.223764	-0.223764	-0.223764	-0.223764	0.524098	0.524098	0.524098	-0.223764	-0.223764	-0.223764	-0.223764	-0.223764	-0.000399992	0.200973	0.211321	-0.0120431	-0.213416	-0.0951773	-0.0951773	-0.0951773	-0.223764	-0.223764	-0.223764	-0.223764	0.0183848	0.0183848	0.0318613	-0.210288	-0.210288	-0.223764	-0.223764	-0.223764	-0.223764	-0.223764	-0.223764	-0.0358913	-0.0358913	-0.0358913	-0.197942	-0.197942	-0.197942	-0.223764
	30	-0.223764	-0.223764	-0.0767882	-0.0767882	-0.0767882	-0.223764	-0.223764	0.225638	0.225638	0.225638	-0.223764	-0.223764	-0.223764	-0.223764	-0.223764	-0.223764	-0.223764	-0.223764	0.309641	0.589192	0.589192	0.0557868	-0.223764	-0.223764	-0.223764	-0.223764	-0.223764	-0.223764	-0.223764	0.111842	0.528774	0.528774	0.193167	-0.223764	-0.223764	-0.223764	-0.223764	-0.223764	-0.223764	-0.223764	-0.223764	-0.223764	0.314558	0.39062	0.39062	0.12874	0.0526782	0.0834854
	31	-0.223764	-0.034348	-0.034348	-0.223764	-0.223764	-0.223764	-0.223764	-0.223764	-0.223764	-0.223764	-0.223764	-0.223764	-0.223764	-0.223764	-0.223764	0.634304	0.886103	0.886103	0.0280344	-0.223764	-0.125016	-0.125016	-0.125016	-0.223764	-0.223764	-0.223764	-0.223764	-0.223764	-0.223764	-0.223764	-0.223764	-0.223764	-0.223764	-0.223764	-0.223764	-0.223764	-0.223764	-0.223764	-0.223764	0.062812	0.062812	0.062812	-0.223764	-0.223764	-0.223764	-0.223764	-0.223764	-0.223764
	32	-0.223764	-0.121817	-0.121817	-0.223764	-0.223764	-0.223764	-0.223764	-0.223764	-0.223764	0.519015	0.519015	0.519015	-0.223764	-0.223764	-0.223764	-0.223764	-0.223764	-0.223764	-0.223764	-0.223764	-0.223764	-0.223764	-0.223764	-0.223764	-0.223764	-0.223764	-0.223764	-0.223764	-0.223764	-0.223764	-0.223764	-0.0228253	-0.0228253	0.145233	-0.0557062	-0.0557062	-0.223764	-0.223764	-0.223764	-0.223764	-0.188744	0.336723	0.336723	0.301702	-0.223764	-0.223764	-0.223764	-0.223764
	33	-0.223764	-0.223764	-0.223764	-0.223764	-0.0727472	0.516166	0.516166	0.365149	0.677275	0.677275	0.702385	-0.198655	-0.198655	-0.223764	-0.223764	-0.223764	-0.223764	-0.223764	-0.223764	0.513371	0.513371	0.513371	-0.223764	-0.223764	-0.223764	0.658597	0.658597	0.811467	-0.070894	0.155416	0.00385712	0.00385712	-0.222453	1.13164	1.13164	1.13164	-0.223764	-0.223764	-0.223764	-0.223764	-0.223764	-0.223764	-0.223764	-0.223764	-0.223764	-0.0965932	-0.0965932	-0.0965932
	34	-0.223764	-0.223764	-0.223764	-0.223764	-0.223764	-0.223764	-0.223764	-0.223764	-0.223764	-0.223764	-0.223764	-0.223764	-0.223764	0.135919	0.135919	0.135919	0.0733053	0.0733053	0.0733053	-0.19515	-0.121891	-0.121891	-0.150504	-0.223764	-0.223764	-0.223764	-0.223764	-0.223764	-0.223764	-0.223764	-0.223764	0.0876981	0.087698	0.087698	-0.223764	-0.223764	-0.223764	-0.221758	-0.221758	0.209167	0.20716	0.20716	-0.223764	-0.223764	-0.223764	-0.223764	-0.223764	-0.223764
	35	-0.223764	-0.223764	-0.223764	-0.223764	-0.223764	-0.223764	-0.223764	-0.223764	-0.223764	0.765369	0.765369	0.765369	0.297351	0.297351	0.297351	-0.223764	-0.223764	0.314664	0.314664	0.314664	-0.223764	-0.223764	0.119758	0.119758	0.119758	-0.223764	0.0508128	0.0508128	0.0508128	-0.197636	-0.197636	-0.197636	-0.223764	-0.223764	-0.223764	-0.223764	-0.223764	-0.223764	-0.223764	-0.223764	-0.223764	-0.223764	-0.223764	-0.223764	-0.223764	-0.223764	-0.223764	-0.223764
	36	-0.0590067	-0.168845	0.279526	0.279526	0.279526	-0.223764	-0.223764	-0.223764	-0.223764	-0.223764	0.243035	0.243035	0.243035	-0.223764	-0.223764	-0.223764	0.339173	0.667559	0.667559	0.104622	-0.223764	-0.223764	-0.223764	-0.223764	-0.223764	-0.223764	-0.223764	-0.223764	-0.0501726	-0.0501726	-0.0501726	-0.223764	-0.223764	-0.223764	-0.223764	0.0816612	0.0816612	0.0816612	-0.223764	-0.223764	-0.223764	-0.223764	0.0407419	0.0407419	0.0407419	-0.223764	-0.223764	0.191968
	37	-0.223764	0.270187	0.270187	0.270187	-0.223764	-0.223764	-0.223764	-0.223764	-0.223764	-0.223764	-0.223764	-0.196107	-0.196107	-0.196107	-0.223764	-0.223764	-0.223764	-0.223764	-0.223764	-0.223764	-0.223764	-0.223764	-0.223764	-0.223764	-0.223764	-0.199403	-0.199403	0.732467	0.708105	0.708105	-0.223764	-0.223764	-0.223764	0.181117	0.181117	0.181117	-0.0732047	-0.0732047	0.117684	0.170686	0.265587	0.0746987	-0.128863	-0.223764	-0.223764	-0.223764	-0.223764	-0.223764
	38	-0.223764	-0.0525127	-0.0525127	-0.0525127	-0.223764	-0.223764	-0.223764	-0.223764	-0.0290334	-0.0290334	-0.0290334	-0.223764	-0.223764	-0.223764	-0.223764	-0.223764	0.37434	0.37434	0.37434	-0.217129	-0.217129	-0.217129	-0.223764	-0.223764	-0.223764	1.12144	1.17445	1.17445	-0.17076	-0.223764	-0.223764	0.20656	0.20656	0.20656	-0.223764	-0.223764	-0.223764	-0.223764	-0.223764	-0.223764	-0.223764	1.07089	1.07089	1.07089	-0.223764	-0.223764	-0.223764	-0.223764
	39	-0.223764	-0.0746804	-0.0746804	-0.223764	-0.223764	-0.223764	-0.223764	-0.223764	-0.223764	0.310851	0.33806	0.33806	-0.196556	-0.223764	-0.223764	-0.223764	0.512636	0.512636	0.512636	-0.223764	-0.223764	-0.223764	-0.223764	-0.223764	0.0517287	0.0517286	0.0517286	-0.223764	0.0727033	0.0727033	0.0727033	-0.223764	-0.223764	-0.223764	-0.223764	-0.223764	-0.223764	-0.223764	-0.223764	-0.0617269	-0.0617269	0.0613591	-0.100678	-0.100678	-0.223764	-0.223764	-0.223764	-0.175877
	40	-0.223764	-0.223764	-0.223764	-0.223764	-0.223764	-0.223764	-0.223764	-0.223764	-0.223764	-0.223764	-0.223764	0.0381168	0.0381168	0.0381168	-0.223764	-0.223764	-0.223764	-0.223764	-0.223764	-0.0756795	-0.0756795	-0.0756795	-0.223764	-0.223764	0.270996	0.270996	0.270996	-0.223764	-0.223764	-0.223764	-0.223764	-0.223764	-0.223764	-0.223764	-0.223764	-0.223764	-0.223764	-0.223764	0.412249	0.412249	0.412249	-0.223764	-0.223764	-0.223764	-0.223764	-0.223764	-0.223764	-0.223764
	41	-0.223764	-0.0450827	-0.0450827	-0.223764	0.0195556	0.0195556	0.486771	0.243452	0.243452	-0.223764	-0.223764	-0.223764	-0.09166	-0.09166	-0.09166	-0.223764	-0.223764	-0.223764	-0.223764	-0.223764	-0.223764	-0.223764	-0.223764	-0.223764	0.079776	0.079776	0.079776	-0.223764	-0.223764	-0.223764	-0.223764	-0.223764	-0.223764	-0.223764	-0.223764	-0.223764	-0.223764	-0.223764	0.422789	0.607222	0.607222	-0.00715169	-0.191585	-0.191585	-0.223764	-0.223764	-0.223764	-0.223764
	42	-0.223764	-0.0783387	0.334263	0.334263	0.188837	-0.223764	-0.223764	-0.223764	-0.223764	-0.223764	-0.223764	-0.223764	0.259448	0.259448	0.259448	-0.223764	-0.223764	-0.223764	-0.223764	-0.223764	-0.223764	-0.223764	-0.223764	-0.223764	-0.223764	-0.223764	-0.223764	-0.223764	-0.223764	-0.223764	-0.223764	-0.223764	-0.223764	-0.223764	-0.0324176	-0.0324176	-0.0324176	-0.223764	-0.223764	0.315129	0.315129	0.315129	0.119099	0.119099	0.119099	-0.223764	-0.223764	-0.223764
	43	-0.223764	-0.223764	-0.223764	-0.223764	-0.223764	-0.223764	0.179713	0.179713	0.179713	-0.223764	-0.223764	-0.223764	0.111319	0.118727	0.118727	-0.209814	-0.217223	-0.217223	-0.223764	-0.223764	-0.223764	-0.223764	-0.223764	-0.223764	-0.223764	-0.223764	-0.223764	-0.223764	-0.223764	-0.223764	-0.223764	-0.223764	-0.223764	-0.223764	-0.223764	-0.223764	0.846295	0.846295	0.846295	-0.223764	-0.223764	-0.223764	-0.223764	-0.223764	-0.223764	-0.223764	-0.223764	-0.223764
	44	-0.223764	0.00821042	0.00821042	-0.223764	-0.223764	-0.223764	0.0361294	0.469134	0.469134	0.265043	-0.167961	-0.167961	-0.223764	-0.198475	-0.198475	-0.198475	-0.223764	-0.17472	-0.17472	-0.17472	-0.223764	-0.223764	-0.223764	-0.223764	0.594503	1.05585	1.05585	0.237582	-0.223764	-0.223764	-0.223764	-0.223764	-0.223764	-0.223764	-0.223764	-0.223764	-0.223764	-0.223764	-0.223764	-0.223764	0.345039	0.345039	0.345039	-0.223764	-0.223764	-0.223764	-0.223764	-0.223764
	45	-0.223764	0.177436	0.177436	-0.223764	-0.223764	-0.223764	-0.223764	-0.223764	0.273223	0.273223	0.273223	-0.223764	-0.223764	-0.223764	-0.223764	-0.0705859	0.166836	0.532002	0.786543	0.549121	0.183955	-0.223764	-0.223764	-0.223764	0.133346	0.133346	0.133346	-0.223764	-0.213643	-0.213643	0.266871	0.25675	0.25675	-0.223764	-0.223764	-0.223764	-0.223764	-0.223764	-0.223764	-0.223764	-0.205117	-0.205117	-0.205117	-0.223764	-0.223764	-0.223764	-0.223764	-0.223764
	46	-0.223764	-0.223764	-0.223764	-0.223764	-0.223764	-0.223764	-0.223764	-0.223764	-0.223764	-0.223764	-0.223764	-0.223764	0.06969	0.0696901	0.0696901	-0.223764	-0.223764	-0.223764	-0.223764	-0.223764	-0.223764	-0.223764	-0.223764	-0.223764	-0.223764	-0.223764	-0.223764	0.140488	0.159551	0.159551	-0.204701	-0.223764	-0.223764	-0.134063	-0.134063	0.13179	0.0420888	0.0420888	-0.0748422	-0.0748422	-0.0748422	-0.223764	-0.223764	0.0216414	0.0216414	0.0216414	-0.223764	-0.223764
	47	-0.223764	-0.216353	-0.216353	-0.223764	-0.223764	-0.223764	-0.223764	-0.223764	-0.223764	-0.223764	0.0408527	0.0408527	0.0408527	-0.0326107	-0.0326107	0.345704	0.154551	0.154551	0.0715789	0.0715789	0.0715789	0.0858965	0.0858965	0.0858965	-0.223764	-0.223764	-0.223764	-0.223764	-0.223764	-0.223764	-0.223764	-0.223764	-0.223764	-0.223764	-0.0607873	-0.0607873	-0.0607873	-0.223764	-0.223764	-0.223764	0.538345	0.538345	0.538345	-0.223764	-0.223764	-0.223764	-0.223764	0.175965
	48	0.753711	0.789658	0.803432	0.172968	0.115835	-0.223764	-0.223764	0.0311819	0.106765	0.106765	-0.148181	0.0953968	0.339353	0.339353	0.137525	-0.10643	-0.10643	-0.223764	0.721673	0.721673	0.721673	-0.223764	-0.223764	-0.223764	-0.223764	-0.223764	-0.223764	-0.203272	-0.203272	0.277202	0.256709	0.256709	-0.223764	-0.127069	-0.127069	-0.127069	-0.223764	-0.223764	-0.207897	-0.207897	-0.207897	-0.223764	-0.222413	-0.222413	-0.222413	0.267595	0.267595	0.267595
	49	-0.223764	-0.223764	-0.223764	-0.223764	0.377359	0.377359	0.377359	-0.223764	-0.223764	-0.223764	-0.223764	0.245648	0.245648	0.245648	-0.223764	-0.223764	-0.223764	-0.223764	-0.223764	-0.223764	-0.223764	0.302481	0.302481	0.302481	-0.223764	0.520497	0.520497	0.520497	-0.223764	-0.223764	-0.223764	-0.223764	-0.223764	-0.223764	-0.223764	-0.223764	-0.223764	-0.223764	-0.223764	-0.223764	-0.223764	-0.223764	-0.223764	-0.223764	-0.223764	-0.223764	-0.223764	0.317928
	50	1.01632	0.189596	-0.223764	-0.223764	-0.223764	0.0420233	0.0420233	0.0420233	0.247912	0.374857	0.374857	-0.0968192	-0.223764	-0.223764	-0.223764	-0.0248249	-0.0248249	-0.0248249	-0.223764	0.457248	0.457248	0.457248	-0.223764	-0.223764	-0.223764	-0.168527	-0.168527	-0.168527	-0.223764	-0.223764	-0.223764	-0.223764	-0.223764	-0.223764	-0.223764	-0.223764	-0.223764	-0.223764	-0.223764	-0.223764	-0.223764	-0.223764	-0.223764	-0.223764	-0.223764	-0.223764	-0.198135	-0.198135
	51	-0.223764	-0.223764	-0.0329218	-0.0329218	-0.0329218	-0.223764	-0.101431	-0.101431	0.358031	0.235697	0.235697	-0.17166	-0.17166	-0.17166	-0.223764	-0.223764	-0.223764	-0.223764	0.0707977	0.0707977	0.0707977	-0.223764	-0.223764	-0.184138	-0.184138	-0.184138	-0.223764	0.288514	0.288514	0.288514	-0.223764	-0.223764	-0.223764	-0.223764	-0.223764	-0.223764	-0.223764	-0.223764	-0.223764	-0.223764	-0.223764	-0.223764	-0.223764	-0.223764	-0.223764	-0.223764	-0.223764	-0.223764
	52	-0.223764	-0.223764	-0.166069	-0.166069	-0.166069	0.00499766	0.00499766	0.00499766	-0.223764	-0.223764	-0.223764	-0.223764	0.193139	0.307608	0.307608	-0.109296	-0.223764	-0.223764	-0.223764	-0.223764	-0.223764	-0.223764	-0.223764	-0.0612743	0.0918926	0.0918926	0.221866	0.0686995	0.0686995	-0.223764	-0.223764	-0.223764	-0.223764	-0.223764	-0.223764	-0.223764	-0.223764	-0.223764	-0.109094	-0.109094	0.0279609	-0.086709	-0.086709	-0.223764	-0.213356	-0.213356	-0.213356	0.0211328
	53	-0.223764	0.0428212	0.101807	-0.164778	0.290862	0.695516	0.695516	0.239875	-0.178716	-0.178716	-0.178716	-0.223764	-0.223764	-0.223764	-0.223764	-0.223764	-0.223764	-0.223764	-0.223764	-0.223764	-0.223764	-0.223764	-0.223764	0.27849	0.27849	0.27849	-0.223764	-0.223764	-0.223764	-0.223764	-0.223764	-0.223764	-0.223764	-0.0474705	-0.0474705	-0.0474705	-0.223764	-0.1404	-0.1404	-0.1404	-0.223764	-0.223764	-0.223764	-0.223764	-0.223764	-0.223764	-0.223764	-0.223764
	54	-0.223764	0.344299	0.344299	0.399678	-0.168386	-0.168386	-0.223764	-0.107098	-0.0092707	-0.0092707	0.457209	0.359381	0.359381	-0.223764	-0.223764	-0.223764	-0.223764	-0.223764	-0.223764	-0.223764	-0.223764	-0.223764	-0.223764	-0.223764	-0.223764	1.49404	1.49404	1.49404	-0.223764	-0.223764	-0.223764	-0.223764	-0.223764	-0.223764	-0.223764	-0.223764	-0.223764	-0.223764	0.0771504	0.0771504	0.0771504	-0.223764	-0.223764	-0.223764	-0.223764	-0.223764	-0.223764	0.054153
	55	-0.223764	0.188601	0.188601	0.188601	0.199339	0.199339	0.199339	-0.223764	-0.223764	-0.223764	-0.223764	-0.223764	0.296213	0.296213	0.296213	-0.223764	-0.223764	-0.223764	0.777973	0.777973	0.777973	-0.223764	-0.223764	-0.223764	-0.223764	-0.223764	-0.223764	-0.223764	-0.223764	-0.223764	-0.223764	-0.223764	-0.223764	0.0620135	0.194854	0.194854	-0.090924	-0.223764	0.410433	0.472179	0.472179	-0.0295215	-0.0912681	-0.0912681	-0.223764	-0.223764	-0.223764	-0.223764
	56	-0.223764	-0.221237	-0.221237	-0.221237	-0.223764	-0.223764	-0.223764	-0.223764	-0.223764	-0.223764	-0.223764	-0.223764	-0.223764	-0.196125	-0.196125	-0.196125	-0.149977	0.350818	0.526416	0.452629	-0.0481661	-0.223764	-0.172541	-0.172541	-0.172541	-0.223764	-0.223764	-0.223764	-0.223764	-0.223764	-0.223764	-0.223764	-0.223764	-0.168794	0.0507757	0.0507757	-0.00419478	-0.223764	-0.223764	-0.223764	-0.223764	-0.223764	-0.223764	-0.223764	-0.223764	-0.223764	-0.223764	-0.223764
	57	-0.223764	0.558707	0.558707	0.675649	-0.106822	-0.106822	-0.223764	-0.223764	-0.223764	-0.223764	0.201276	0.201276	0.201276	-0.223764	-0.223764	-0.223764	-0.223764	-0.223764	-0.223764	-0.223764	-0.223764	-0.223764	-0.149721	-0.0614463	-0.0614463	-0.13549	-0.223764	-0.0166766	-0.0166766	-0.0166766	-0.223764	-0.223764	-0.223764	-0.223764	-0.223764	-0.223764	-0.223764	-0.223764	-0.223764	-0.223764	-0.223764	-0.223764	-0.0583218	-0.0583218	-0.0583218	-0.223764	-0.223764	0.110618
	Mean neural activity	-0.164588	-0.0557909	-0.0236177	-0.038707	-0.0964222	-0.100813	-0.0751143	-0.066093	-0.0238908	-0.0142857	0.0119186	-0.0499677	-0.0350367	-0.0696475	-0.0299849	-0.0593812	-0.0469286	-0.0461254	0.020484	0.00435785	-0.0100877	-0.0949508	-0.103058	-0.126499	-0.0885336	-0.0237779	-0.0411802	-0.037291	-0.126593	-0.0899326	-0.126232	-0.0697465	-0.0681847	-0.0235574	-0.0654806	-0.0868261	-0.116065	-0.12973	-0.0521445	-0.0415098	0.0259656	-0.0227743	-0.0393958	-0.10309	-0.108728	-0.109545	-0.0858249	-0.0868707
		Trial frame
	Trial num.	1	2	3	4	5	6	7	8	9	10	11	12	13	14	15	16	17	18	19	20	21	22	23	24	25	26	27	28	29	30	31	32	33	34	35	36	37	38	39	40	41	42	43	44	45	46	47	48
Right trial type	1	-0.223764	-0.223764	-0.223764	-0.223764	-0.223764	-0.223764	-0.223764	-0.223764	-0.223764	1.9194	9.82303	11.4661	10.9699	3.26953	3.37506	1.72809	1.52483	-0.223764	-0.223764	-0.223764	-0.223764	-0.223764	-0.223764	-0.223764	-0.223764	-0.223764	-0.223764	-0.223764	-0.223764	-0.223764	-0.223764	-0.223764	-0.223764	-0.223764	-0.223764	0.140867	0.140867	0.140867	-0.223764	-0.223764	-0.223764	-0.223764	-0.223764	-0.223764	-0.223764	-0.223764	-0.223764	-0.223764
	2	-0.223764	0.456033	0.519534	0.519534	-0.160263	-0.223764	-0.223764	-0.223764	-0.223764	0.924003	7.44494	10.1276	10.0896	3.56861	0.885914	-0.223764	-0.223764	-0.223764	-0.223764	-0.223764	-0.223764	-0.223764	-0.223764	-0.223764	-0.223764	-0.223764	-0.223764	-0.223764	-0.223764	-0.223764	-0.223764	-0.223764	-0.223764	-0.223764	-0.223764	-0.223764	-0.223764	-0.223764	0.148395	0.537472	0.537472	0.165313	-0.223764	-0.223764	-0.223764	-0.223764	-0.223764	-0.223764
	3	-0.223764	-0.170625	-0.170625	-0.170625	-0.178009	-0.178009	-0.010696	-0.0564515	-0.0564515	-0.223764	1.87911	4.19754	4.58406	2.48119	1.79627	1.40975	1.40975	-0.223764	-0.223764	-0.223764	-0.223764	-0.223764	-0.223764	-0.223764	-0.223764	-0.223764	-0.223764	-0.223764	-0.223764	-0.223764	-0.223764	-0.223764	-0.223764	-0.223764	-0.223764	-0.223764	-0.223764	-0.223764	-0.223764	-0.223764	-0.223764	0.0105963	0.0105963	0.0105963	-0.223764	-0.223764	0.0102725	0.0102725
	4	-0.223764	-0.0991397	-0.0991397	-0.0991397	-0.223764	-0.223764	0.718671	0.718671	0.718671	-0.223764	3.14979	9.56192	9.56192	6.18836	-0.223764	-0.223764	-0.223764	-0.223764	-0.223764	-0.223764	-0.223764	-0.223764	-0.223764	-0.223764	-0.223764	-0.223764	-0.223764	-0.223764	-0.223764	-0.223764	-0.223764	-0.223764	0.172985	0.172985	0.172985	-0.223764	-0.223764	-0.223764	-0.223764	-0.0396825	-0.0396825	-0.0396825	-0.223764	-0.223764	-0.223764	-0.223764	-0.223764	-0.223764
	5	-0.223764	-0.223764	-0.223764	-0.223764	-0.223764	-0.223764	-0.223764	-0.223764	-0.223764	2.42806	3.84443	5.51834	3.58547	2.1691	0.495192	-0.101821	-0.101821	0.66646	0.544518	0.544518	-0.223764	-0.223764	-0.223764	-0.223764	-0.223764	-0.223764	-0.223764	-0.223764	-0.223764	-0.223764	-0.223764	-0.223764	-0.223764	-0.14591	-0.14591	-0.14591	-0.223764	-0.222947	-0.222947	-0.222947	-0.205598	-0.205598	-0.13831	-0.156476	-0.156476	-0.223764	-0.223764	-0.15989
	6	-0.223764	-0.0285812	-0.0285812	-0.223764	0.500943	0.500943	0.500943	-0.223764	0.931891	2.24423	4.37033	3.21467	1.90233	-0.223764	-0.223764	-0.223764	0.230306	0.230306	0.230306	-0.223764	-0.223764	-0.223764	-0.223764	-0.223764	-0.223764	-0.223764	-0.223764	-0.223764	-0.0310279	-0.0310279	-0.0310279	-0.223764	-0.223764	-0.223764	-0.223764	-0.223764	-0.223764	-0.223764	-0.223764	-0.223764	-0.223764	-0.223764	-0.223764	-0.223764	-0.223764	-0.223764	-0.223764	-0.223764
	7	-0.223764	-0.223764	-0.223764	-0.223764	-0.223764	-0.223764	-0.223764	-0.223764	-0.223764	-0.223764	3.89591	5.37987	5.37987	1.26019	-0.223764	-0.223764	1.59205	1.59205	1.59205	-0.223764	-0.223764	-0.223764	-0.223764	-0.223764	-0.223764	-0.223764	-0.223764	-0.223764	-0.223764	-0.223764	-0.223764	-0.223764	-0.223764	-0.223764	-0.223764	-0.223764	-0.223764	-0.223764	-0.223764	-0.223764	-0.223764	-0.223764	-0.223764	-0.223764	-0.223764	-0.145052	0.987041	0.987041
	8	1.34013	0.640457	0.119157	-0.223764	-0.223764	0.0812608	0.0812608	0.0812608	0.301472	3.39109	8.14197	8.22436	5.31319	0.562308	-0.045322	-0.223764	-0.223764	-0.181948	-0.181948	-0.181948	-0.223764	-0.223764	-0.223764	-0.223764	-0.223764	-0.223764	-0.223764	-0.223764	-0.223764	-0.223764	-0.223764	-0.223764	-0.223764	-0.223764	-0.223764	-0.223764	-0.068157	-0.068157	-0.068157	-0.223764	-0.223764	-0.223764	-0.223764	-0.223764	-0.223764	-0.223764	-0.223764	0.434073
	9	-0.223764	-0.223764	-0.110455	-0.110455	-0.110455	-0.223764	-0.223764	-0.223764	-0.223764	2.09105	3.06979	3.06979	0.754973	-0.223764	-0.223764	-0.223764	-0.223764	-0.223764	-0.223764	-0.223764	-0.223764	-0.223764	-0.223764	-0.223764	-0.223764	-0.223764	-0.223764	-0.223764	-0.223764	-0.223764	-0.223764	-0.223764	-0.223764	-0.223764	-0.223764	-0.223764	-0.223764	-0.223764	-0.223764	-0.223764	-0.223764	0.333427	0.333427	0.333427	-0.223764	-0.223764	-0.223764	-0.223764
	10	1.44607	0.332848	-0.223764	-0.223764	-0.223764	-0.223764	0.621491	0.621491	0.752574	-0.092682	1.58053	2.57322	3.01586	1.34265	0.21887	-0.223764	-0.223764	-0.223764	-0.223764	-0.223764	-0.223764	-0.223764	-0.223764	-0.223764	-0.223764	-0.223764	-0.223764	-0.223764	-0.223764	-0.223764	-0.223764	-0.223764	-0.223764	-0.223764	-0.223764	-0.223764	-0.00266837	-0.00266837	-0.00266837	-0.223764	-0.223764	-0.223764	0.126628	0.126628	0.126628	-0.223764	-0.223764	0.0528822
	11	-0.223764	-0.223764	-0.223764	-0.223764	-0.223764	-0.223764	-0.223764	-0.223764	0.61206	5.74162	8.49543	7.9597	2.83014	0.0763276	-0.223764	-0.223764	0.346943	0.843955	0.843955	0.273247	-0.223764	-0.223764	-0.223764	-0.223764	-0.223764	-0.223764	-0.223764	-0.223764	-0.223764	-0.223764	-0.223764	-0.223764	-0.223764	-0.206177	-0.206177	-0.206177	-0.223764	-0.223764	-0.223764	0.291946	0.291946	0.291946	-0.223764	-0.0667843	-0.0667843	-0.0667843	-0.223764	-0.223764
	12	-0.223764	0.516998	0.516998	0.516998	-0.223764	0.116011	0.116011	0.116011	-0.223764	-0.223764	1.22674	4.22033	4.75807	3.30756	0.31398	0.372581	1.44828	4.72207	4.81175	3.73605	0.462263	-0.223764	-0.223764	-0.223764	-0.223764	-0.110853	-0.110853	-0.110853	-0.223764	-0.223764	-0.223764	-0.223764	-0.223764	-0.223764	-0.223764	-0.223764	-0.223764	-0.223764	-0.0898597	-0.0898597	0.851513	0.717608	0.717608	-0.223764	-0.223764	-0.223764	-0.223764	-0.223764
	13	-0.223764	-0.223764	-0.223764	-0.223764	-0.223764	1.3758	1.47987	1.47987	-0.119699	0.631776	2.1047	2.1047	1.24915	-0.012378	-0.012378	-0.012378	-0.223764	-0.223764	-0.223764	0.142471	0.142471	0.142471	-0.223764	-0.223764	-0.223764	-0.223764	-0.223764	-0.00191332	-0.00191332	-0.00191332	-0.223764	-0.223764	-0.223764	-0.223764	-0.223764	-0.223764	-0.223764	-0.223764	0.427495	0.427495	0.427495	-0.223764	-0.223764	-0.223764	-0.223764	-0.153106	-0.153106	-0.153106
	14	2.00675	0.51974	-0.223764	-0.223764	-0.131233	-0.131233	-0.131233	-0.113821	-0.113821	-0.113821	5.46779	5.46779	6.36099	2.14042	3.60422	2.71102	1.24003	-0.223764	-0.223764	-0.223764	-0.223764	-0.223764	-0.223764	-0.223764	-0.223764	-0.223764	-0.223764	-0.223764	-0.223764	0.0266217	0.0266217	0.0266217	-0.223764	-0.223764	-0.223764	-0.223764	-0.223764	0.140855	0.140855	0.140855	-0.223764	-0.223764	-0.223764	-0.223764	-0.223764	-0.223764	-0.223764	-0.223764
	15	-0.223764	-0.223764	-0.223764	-0.223764	-0.223764	-0.223764	-0.223764	-0.223764	-0.223764	1.9696	3.2392	3.95622	1.76285	0.493258	-0.223764	-0.223764	-0.223764	-0.223764	-0.223764	-0.223764	-0.223764	-0.223764	-0.223764	-0.223764	-0.223764	-0.223764	-0.223764	-0.223764	-0.223764	-0.223764	-0.223764	-0.223764	-0.223764	-0.223764	-0.223764	-0.153469	-0.153469	0.298449	0.228154	0.228154	-0.223764	-0.223764	-0.223764	-0.223764	-0.223764	-0.223764	-0.223764	-0.223764
	16	-0.223764	0.0794673	0.0794673	-0.223764	-0.223764	-0.223764	-0.223764	-0.223764	-0.223764	2.85689	5.99603	5.99603	2.91538	-0.223764	0.550009	0.550009	0.550009	-0.223764	-0.223764	-0.223764	-0.223764	-0.223764	-0.223764	-0.223764	-0.223764	-0.223764	-0.223764	-0.223764	0.0742715	0.0742715	0.0742715	-0.223764	-0.223764	-0.223764	-0.223764	-0.223764	0.0888297	0.0888296	0.0888296	-0.0431334	-0.0431334	0.352189	0.171558	0.171558	0.115072	0.525485	0.65489	0.316054
	17	-0.223764	-0.223764	-0.223764	-0.223764	-0.223764	-0.223764	-0.223764	-0.223764	0.0147076	0.6239	0.6239	0.385428	-0.223764	-0.223764	0.340219	1.45002	3.94946	3.54769	2.43789	-0.0615458	-0.223764	-0.223764	-0.223764	-0.223764	-0.223764	-0.223764	-0.223764	-0.223764	-0.223764	-0.223764	-0.223764	-0.223764	-0.223764	-0.223764	-0.223764	-0.0943549	-0.0287409	-0.0287409	-0.15815	-0.223764	-0.109148	-0.0939996	-0.0841647	0.0521464	0.0369983	0.0271634	-0.223764	-0.223764
	18	-0.223764	0.133625	0.133625	0.133625	-0.223764	-0.223764	-0.223764	0.104835	0.104835	4.17652	3.84793	3.84793	0.538511	0.538511	1.30777	0.545493	0.545493	-0.223764	-0.223764	-0.223764	-0.223764	-0.223764	-0.223764	0.0988675	0.0988675	0.0988675	-0.223764	-0.223764	-0.223764	-0.223764	-0.223764	-0.223764	-0.223764	-0.223764	-0.223764	-0.223764	-0.223764	-0.223764	0.231082	0.231082	0.231082	-0.223764	-0.223764	-0.223764	-0.223764	0.730125	0.730125	0.730125
	19	-0.223764	-0.223764	-0.223764	-0.223764	-0.223764	-0.223764	0.187394	0.187394	0.45925	0.25447	2.51451	2.24265	2.03627	0.775968	0.775968	0.775968	-0.223764	0.517791	0.517791	0.517791	-0.223764	-0.223764	-0.223764	-0.223764	-0.223764	-0.223764	-0.223764	-0.223764	-0.223764	-0.223764	-0.223764	-0.223764	-0.223764	-0.223764	-0.223764	-0.223764	-0.223764	-0.223764	0.264346	0.264346	0.264346	0.39825	0.39825	0.39825	-0.223764	-0.223764	-0.223764	-0.223764
	20	-0.223764	-0.223764	-0.223764	-0.223764	-0.00722136	-0.00722136	-0.00722136	-0.074186	0.187573	2.11776	1.96818	2.74779	0.817601	3.40012	2.9047	2.9047	0.322176	-0.223764	-0.223764	-0.223764	-0.223764	-0.223764	-0.223764	-0.223764	-0.223764	-0.223764	-0.223764	-0.223764	-0.223764	-0.223764	0.427602	0.427602	0.427602	-0.223764	-0.223764	-0.223764	-0.223764	-0.223764	-0.223764	-0.223764	-0.223764	-0.223764	-0.223764	-0.0154235	-0.0154235	0.122028	-0.0863133	0.376472
	21	-0.223764	-0.223764	-0.223764	0.491784	0.491784	0.491784	-0.223764	-0.223764	-0.223764	1.54142	1.54142	1.54142	0.299039	0.299039	0.708276	0.185472	0.23372	-0.175517	-0.175517	-0.223764	-0.223764	-0.223764	-0.0408194	-0.0408194	-0.0408194	-0.223764	-0.223764	-0.223764	-0.223764	-0.223764	-0.223764	0.211039	0.211039	0.211039	-0.223764	-0.223764	-0.223764	-0.223764	-0.0758953	-0.0758953	0.986014	2.30344	4.11962	3.05771	1.59241	-0.223764	-0.223764	-0.223764
	22	-0.223764	0.0578242	0.0578242	0.0578242	-0.223764	-0.223764	-0.223764	-0.223764	-0.223764	0.196288	4.02307	4.02307	3.60302	-0.223764	1.6644	1.6644	1.6644	-0.223764	-0.223764	-0.223764	-0.223764	-0.223764	-0.223764	-0.223764	-0.223764	-0.223764	-0.223764	-0.223764	-0.223764	-0.223764	-0.223764	-0.223764	-0.223764	-0.223764	-0.223764	-0.223764	-0.223764	-0.223764	-0.223764	0.101115	0.101115	0.101115	-0.223764	-0.169286	-0.169286	-0.169286	-0.223764	-0.223764
	23	0.359937	0.257323	0.0627555	0.384981	0.384981	0.384981	-0.223764	-0.223764	0.526953	0.750497	5.59298	4.84226	4.61872	-0.223764	-0.223764	-0.223764	-0.223764	-0.223764	-0.223764	-0.223764	-0.223764	-0.223764	-0.223764	-0.223764	-0.223764	-0.223764	-0.223764	-0.223764	-0.223764	0.442316	0.442316	0.442316	-0.223764	-0.223764	-0.223764	-0.223764	-0.223764	-0.223764	-0.223764	-0.223764	-0.223764	-0.223764	-0.223764	-0.223764	-0.223764	-0.223764	-0.223764	-0.223764
	24	0.77846	0.955058	0.620983	0.521611	0.108574	0.108574	-0.223764	-0.223764	-0.223764	1.92104	1.92104	1.92104	-0.223764	-0.223764	-0.223764	-0.223764	0.0265983	1.17462	1.48551	1.23515	0.0871314	-0.223764	-0.223764	-0.223764	-0.223764	-0.223764	-0.223764	-0.223764	-0.223764	-0.223764	-0.223764	-0.223764	-0.223764	-0.223764	-0.223764	-0.223764	-0.223764	0.62232	0.62232	0.62232	-0.223764	-0.223764	-0.223764	-0.0241821	-0.0241821	-0.0241821	-0.223764	-0.223764
	25	-0.223764	-0.204465	-0.204465	-0.204465	-0.223764	-0.223764	-0.223764	-0.223764	-0.223764	1.68454	2.24864	2.24864	0.340337	-0.223764	-0.148846	-0.148846	-0.148846	-0.223764	1.05214	1.90542	2.01189	0.735988	-0.117292	-0.223764	-0.223764	-0.223764	-0.223764	-0.223764	-0.223764	-0.223764	-0.223764	-0.160642	-0.160642	-0.160642	0.212262	0.692875	0.692875	0.256848	-0.223764	-0.223764	-0.223764	-0.223764	-0.223764	-0.223764	0.071463	0.071463	0.071463	-0.223764
	26	-0.223764	-0.223764	0.379656	0.379656	0.379656	-0.223764	-0.223764	-0.223764	-0.223764	1.76179	2.86622	2.86622	0.880666	-0.223764	-0.223764	-0.223764	-0.223764	0.381492	0.381492	0.381492	-0.223764	-0.223764	-0.223764	-0.223764	-0.223764	-0.223764	-0.223764	-0.223764	-0.223764	-0.223764	-0.114426	-0.092173	-0.092173	-0.201512	-0.223764	1.06888	1.06888	1.06888	-0.223764	-0.223764	-0.223764	-0.207816	-0.207816	-0.207816	0.0415537	0.164705	0.164705	-0.100613
	27	-0.223764	-0.223764	-0.223764	-0.223764	-0.000200704	0.681282	0.681282	1.13981	0.458331	1.52225	1.5075	1.5075	0.443582	0.27851	2.14167	2.87789	2.37561	0.512459	-0.223764	-0.223764	-0.223764	-0.223764	-0.223764	-0.223764	-0.223764	-0.223764	-0.223764	-0.223764	-0.166394	0.0166245	0.0166245	-0.031045	-0.214063	0.192062	0.182361	0.182361	-0.223764	-0.223764	-0.223764	-0.223764	-0.223764	-0.223764	-0.223764	-0.223764	-0.223764	-0.223764	-0.223764	-0.223764
	28	-0.223764	-0.223764	-0.223764	0.0637839	0.0637839	0.251561	-0.035987	-0.035987	0.548596	6.28111	7.69751	7.09026	3.84953	2.90338	2.73827	0.246485	-0.223764	-0.223764	-0.223764	-0.223764	-0.223764	-0.223764	-0.223764	-0.223764	-0.223764	-0.223764	-0.223764	-0.223764	-0.223764	-0.223764	-0.223764	-0.223764	-0.223764	-0.223764	-0.223764	-0.223764	-0.223764	-0.223764	-0.223764	-0.223764	-0.223764	-0.223764	-0.223764	-0.223764	0.566276	0.566276	0.566276	-0.223764
	29	0.0901262	-0.119134	-0.223764	-0.223764	-0.223764	-0.223764	-0.223764	-0.223764	1.11733	3.24455	4.35446	3.01337	0.886146	-0.223764	0.561126	0.561126	0.561126	-0.223764	-0.223764	-0.223764	0.0110044	0.0110044	0.0110044	-0.223764	-0.223764	-0.223764	-0.223764	-0.223764	-0.223764	-0.223764	-0.223764	-0.223764	-0.223764	0.334175	0.334175	0.334175	-0.223764	-0.223764	-0.223764	-0.223764	0.139871	0.139871	0.470848	0.107212	0.107212	-0.223764	-0.223764	-0.223764
	30	-0.223764	-0.223764	-0.223764	-0.223764	-0.223764	1.41062	1.41062	1.41062	-0.223764	0.799999	8.12571	8.44273	7.41897	0.0932577	-0.223764	-0.223764	-0.223764	-0.223764	-0.223764	-0.223764	-0.223764	-0.223764	-0.223764	-0.223764	-0.223764	-0.223764	-0.223764	-0.223764	-0.223764	-0.223764	-0.223764	-0.223764	-0.223764	-0.223764	-0.223764	-0.223764	-0.223764	0.207589	0.207589	0.207589	-0.223764	-0.223764	-0.223764	-0.223764	-0.223764	-0.223764	-0.223764	-0.223764
	31	-0.223764	-0.223764	-0.223764	-0.223764	-0.223764	-0.223764	0.756403	0.756403	1.97476	2.57731	6.2015	4.98314	5.05377	1.42958	1.42958	-0.223764	-0.223764	-0.223764	-0.223764	-0.223764	-0.223764	-0.223764	-0.223764	-0.223764	-0.223764	-0.223764	-0.223764	-0.223764	-0.223764	-0.152475	-0.152475	0.308277	0.236988	0.248594	-0.212158	-0.212158	-0.111496	-0.111496	-0.111496	-0.223764	-0.223764	-0.223764	-0.223764	-0.223764	-0.223764	-0.223764	-0.223764	-0.223764
	32	1.64003	0.397501	-0.223764	-0.223764	-0.223764	-0.223764	-0.223764	-0.223764	-0.221699	2.98009	3.98024	3.97818	0.776387	-0.223764	-0.223764	-0.223764	-0.223764	-0.223764	-0.223764	-0.0238375	-0.0238375	-0.0238375	0.00567721	0.23196	0.23196	0.0025187	-0.223764	-0.223764	-0.223764	-0.223764	0.0287033	0.0287033	0.0287033	0.128426	0.128426	0.128426	-0.223764	-0.223764	-0.223764	-0.223764	-0.223764	-0.223764	0.348012	0.348012	0.535184	0.000666026	0.0979116	-0.0892606
	33	-0.223764	-0.223764	-0.223764	-0.223764	-0.223764	-0.223764	-0.223764	-0.223764	-0.0962883	-0.0962883	7.21046	7.08298	7.08298	-0.223764	-0.223764	-0.223764	-0.223764	-0.223764	-0.223764	-0.223764	-0.223764	-0.223764	-0.223764	-0.223764	-0.223764	-0.223764	-0.223764	-0.223764	-0.223764	-0.223764	-0.223764	-0.223764	-0.223764	-0.223764	-0.223764	-0.223764	-0.223764	-0.223764	-0.223764	-0.223764	-0.223764	-0.223764	-0.223764	-0.223764	-0.223764	-0.223764	-0.223764	-0.223764
	34	0.305471	-0.0473525	0.0114717	0.0114717	0.35986	0.124624	0.480639	0.13225	0.13225	2.84757	3.07114	3.07114	-0.000201151	-0.223764	-0.223764	-0.223764	-0.223764	-0.223764	-0.223764	-0.223764	-0.223764	-0.223764	-0.223764	-0.223764	-0.223764	-0.223764	-0.223764	-0.223764	-0.223764	-0.223764	-0.223764	-0.223764	-0.223764	-0.223764	-0.213263	-0.213263	-0.213263	-0.223764	-0.223764	-0.223764	-0.223764	-0.177867	-0.177867	-0.177867	-0.223764	-0.223764	-0.223764	-0.164007
	35	-0.223764	-0.223764	0.470059	0.470059	0.470059	-0.223764	-0.223764	0.104835	0.719082	3.31676	6.36413	5.74988	3.91116	0.535188	0.535188	-0.223764	-0.223764	-0.223764	0.751	0.751	0.751	-0.223764	-0.223764	-0.223764	-0.223764	-0.223764	-0.223764	-0.223764	-0.223764	-0.223764	-0.223764	-0.223764	-0.223764	-0.223764	0.0749075	0.0749075	0.0749075	-0.208116	-0.208116	-0.208116	-0.223764	-0.223764	-0.0576691	-0.0576691	0.675944	0.509849	0.509849	-0.223764
	36	-0.223764	-0.223764	-0.223764	-0.223764	0.166907	0.166907	0.166907	-0.223764	1.50726	2.53915	4.87252	3.1415	2.1096	-0.223764	-0.223764	-0.223764	-0.223764	-0.223764	-0.223764	-0.223764	-0.223764	-0.223764	-0.223764	-0.223764	-0.223764	-0.223764	0.291706	0.291706	0.291706	-0.223764	-0.223764	0.0194698	0.0194698	0.0194698	0.0314435	0.187962	0.187962	-0.0672463	-0.223764	-0.223764	0.175943	0.175943	0.175943	-0.223764	-0.223764	-0.223764	-0.223764	-0.223764
	37	1.13219	0.228221	-0.223764	-0.223764	-0.223764	-0.223764	-0.108981	0.47158	0.576692	1.44327	5.38913	5.28401	4.30265	-0.223764	-0.223764	-0.223764	-0.223764	-0.223764	-0.223764	-0.18813	-0.18813	-0.18813	-0.223764	-0.223764	-0.223764	-0.223764	-0.223764	-0.223764	0.125737	0.125737	0.125737	-0.223764	-0.223764	0.0491008	0.0491008	0.188653	-0.0842123	-0.0842123	-0.223764	-0.223764	0.265779	0.265779	0.265779	-0.162064	-0.162064	-0.162064	-0.136802	-0.136802
	38	-0.223764	-0.223764	-0.223764	-0.223764	-0.223764	-0.223764	-0.223764	-0.223764	-0.223764	-0.223764	7.28035	11.178	11.178	3.67389	-0.223764	-0.223764	-0.223764	-0.223764	-0.223764	-0.223764	-0.223764	-0.223764	-0.223764	-0.223764	-0.223764	-0.223764	-0.223764	-0.223764	-0.223764	-0.107482	-0.107482	-0.107482	-0.223764	-0.223764	-0.223764	0.239613	0.239613	0.239613	0.136604	0.136604	0.136604	-0.223764	-0.223764	-0.223764	-0.223764	-0.223764	-0.223764	-0.223764
	39	-0.223764	-0.089553	-0.089553	-0.089553	-0.223764	-0.223764	-0.223764	-0.223764	0.196752	3.42644	6.25787	6.53339	3.3037	0.472265	0.0477284	0.0477284	0.0477284	-0.223764	-0.223764	-0.223764	-0.223764	-0.223764	-0.223764	-0.223764	-0.223764	-0.223764	-0.223764	-0.223764	-0.223764	-0.223764	-0.223764	-0.223764	-0.223764	0.592817	0.592817	0.592817	-0.223764	-0.223764	-0.223764	-0.223764	-0.223764	-0.223764	-0.223764	-0.223764	-0.223764	-0.223764	-0.223764	-0.0494879
	40	-0.223764	-0.223764	-0.223764	-0.223764	-0.223764	0.686185	0.686185	0.686185	-0.223764	2.20783	8.80775	8.80775	6.37615	-0.223764	-0.223764	-0.223764	-0.223764	-0.223764	-0.223764	-0.223764	-0.223764	-0.223764	-0.223764	-0.223764	-0.223764	-0.223764	-0.223764	-0.223764	-0.223764	-0.223764	-0.185881	-0.185881	-0.185881	-0.223764	-0.223764	-0.223764	-0.223764	-0.223764	-0.223764	-0.223764	-0.223764	-0.223764	-0.223764	-0.223764	-0.223764	-0.223764	-0.223764	-0.0646435
	41	-0.223764	-0.223764	-0.223764	-0.223764	-0.223764	-0.223764	0.199671	0.306648	0.306648	1.83265	1.72567	1.7918	-0.157638	-0.157638	-0.223764	-0.223764	-0.223764	0.407947	0.407947	0.407947	-0.223764	-0.223764	-0.223764	-0.223764	-0.223764	-0.223764	0.294673	0.294673	0.294673	-0.223764	-0.223764	-0.223764	-0.223764	-0.223764	-0.223764	-0.223764	-0.223764	-0.223764	-0.223764	-0.223764	-0.223764	-0.223764	0.173641	0.173641	0.173641	-0.223764	-0.223764	-0.223764
	42	-0.223764	0.00345407	0.00345407	0.105534	0.0801198	1.0061	0.702212	0.702212	0.226566	1.6968	2.43171	2.24918	0.778954	0.0440426	-0.223764	0.647371	0.647371	0.647371	-0.223764	-0.223764	-0.223764	-0.223764	-0.177052	-0.177052	-0.177052	-0.223764	0.035501	0.035501	0.035501	-0.206694	-0.206694	0.626837	0.609767	0.609767	-0.223764	-0.223764	-0.223764	-0.223764	-0.144543	-0.144543	-0.144543	-0.223764	-0.223764	-0.223764	-0.223764	-0.223764	-0.223764	-0.223764
	43	0.707434	0.913287	0.602888	0.602888	-0.223764	0.267677	0.267677	0.267677	-0.223764	-0.223764	0.392305	1.5819	1.5819	0.965828	-0.223764	0.951102	0.951102	0.951102	-0.223764	-0.223764	-0.223764	-0.223764	-0.223764	-0.223764	-0.223764	-0.223764	-0.223764	-0.223764	-0.203132	-0.203132	-0.203132	-0.223764	-0.223764	-0.223764	-0.223764	-0.223764	-0.223764	-0.223764	-0.223764	-0.223764	-0.223764	-0.223764	0.113232	0.113232	0.113232	-0.218947	-0.218947	-0.218947
	44	-0.223764	-0.0860363	-0.0860363	-0.0860363	-0.223764	-0.223764	-0.223764	0.174027	0.433521	4.91694	4.51915	4.25965	-0.223764	-0.223764	-0.223764	-0.223764	-0.223764	-0.223764	0.77063	0.77063	0.77063	-0.223764	-0.223764	-0.223764	-0.223764	-0.223764	-0.223764	-0.223764	-0.223764	-0.195274	-0.195274	-0.15921	-0.187701	-0.187701	-0.223764	0.100733	0.230198	0.230198	0.0735723	-0.0558932	-0.0558932	-0.1878	-0.1878	0.238536	0.202571	0.202571	-0.223764	-0.223764
	45	0.0994026	-0.0411512	-0.148873	-0.148873	-0.223764	-0.223764	-0.223764	-0.223764	-0.223764	0.549473	3.77124	7.48475	7.77724	5.89618	3.14822	2.17487	0.834166	-0.131391	-0.223764	-0.223764	-0.223764	-0.223764	-0.223764	-0.223764	-0.223764	-0.223764	-0.223764	-0.223764	-0.223764	-0.223764	-0.223764	-0.223764	-0.223764	-0.223764	-0.223764	-0.223764	0.0654136	0.0654136	0.0654136	-0.223764	-0.223764	-0.223764	-0.223764	0.250369	0.250369	0.250369	-0.223764	-0.223764
	46	-0.139569	-0.0353346	-0.0633998	-0.0633998	-0.223764	-0.223764	1.10053	1.16648	1.16648	3.22878	8.68348	8.68348	5.29689	-0.140235	-0.140235	-0.140235	-0.223764	-0.223764	-0.223764	-0.223764	-0.223764	-0.223764	-0.223764	-0.223764	-0.223764	-0.0681131	-0.0681131	0.0405146	-0.115137	-0.115137	-0.223764	-0.223764	-0.223764	-0.223764	-0.223764	-0.223764	-0.223764	-0.223764	-0.223764	0.320662	0.320662	0.617238	0.330944	0.330944	0.0343679	-0.223764	-0.223764	0.0939735
	47	-0.223764	0.0886773	0.11836	0.671533	0.671533	0.64185	0.0811934	0.0811934	0.0811934	1.85411	2.54992	2.54992	0.472051	-0.223764	-0.223764	-0.223764	0.219762	0.780628	1.10474	0.661213	0.100346	-0.223764	-0.223764	-0.223764	-0.223764	-0.223764	-0.223764	-0.223764	-0.223764	-0.223764	-0.223764	-0.223764	-0.223764	-0.223764	-0.223764	-0.223764	-0.223764	-0.223764	-0.223764	-0.223764	-0.223764	-0.223764	-0.223764	-0.223764	-0.223764	-0.223764	-0.223764	0.266698
	48	-0.223764	-0.223764	-0.223764	0.0450675	0.431108	0.431108	0.162276	-0.223764	-0.223764	3.4866	7.23981	7.23981	3.79329	0.0400858	0.0400858	-0.223764	-0.223764	-0.223764	-0.223764	-0.223764	-0.223764	-0.223764	-0.223764	-0.223764	-0.223764	-0.223764	-0.223764	-0.223764	-0.223764	-0.223764	-0.223764	-0.223764	-0.223764	-0.223764	0.498991	0.498991	0.498991	-0.223764	-0.223764	-0.223764	-0.223764	-0.223764	-0.223764	-0.223764	-0.223764	-0.223764	0.0996606	0.0996606
	49	-0.223764	-0.223764	-0.223764	-0.223764	-0.223764	-0.223764	0.389366	0.906612	0.906612	1.24802	2.74184	4.4189	5.45577	3.44471	1.76765	-0.223764	-0.223764	-0.223764	-0.223764	-0.223764	-0.223764	-0.223764	-0.223764	-0.223764	-0.223764	-0.223764	-0.223764	-0.223764	-0.223764	-0.223764	-0.220612	-0.220612	-0.220612	-0.223764	-0.223764	-0.223764	-0.223764	-0.223764	-0.223764	-0.223764	-0.223764	-0.223764	-0.223764	-0.223764	0.0323914	0.0323914	0.0323914	-0.223764
	50	-0.223764	0.114207	0.114207	-0.223764	-0.223764	-0.223764	-0.145085	0.176565	0.513831	1.92253	7.23795	7.78979	6.30241	0.665348	-0.223764	-0.223764	-0.223764	0.196443	0.196443	0.196443	-0.223764	-0.223764	-0.223764	-0.223764	-0.223764	-0.223764	-0.223764	-0.223764	-0.223764	-0.223764	-0.223764	-0.223764	-0.223764	-0.215869	-0.215869	-0.215869	-0.223764	-0.223764	-0.223764	-0.223764	-0.223764	-0.223764	-0.223764	-0.223764	-0.223764	0.00896762	0.00896762	0.0649946
	51	-0.223764	0.331428	0.331428	-0.0132091	-0.0132091	-0.0132091	-0.223764	-0.223764	0.016759	3.68955	3.68955	3.44902	-0.223764	-0.223764	-0.223764	-0.223764	-0.223764	-0.223764	-0.223764	-0.223764	-0.223764	-0.223764	-0.223764	-0.223764	-0.223764	-0.223764	-0.223764	-0.223764	-0.223764	-0.223764	-0.223764	-0.223764	-0.223764	-0.223764	-0.223764	-0.223764	-0.223764	-0.223764	-0.223764	-0.223764	0.28924	0.28924	0.28924	-0.223764	-0.223764	-0.223764	-0.223764	-0.223764
	52	-0.223764	-0.223764	-0.0485658	-0.0485658	-0.0485658	-0.223764	-0.223764	0.101397	0.101397	0.164767	4.40032	7.28562	7.37565	3.37282	0.487516	0.334115	-0.223764	-0.223764	-0.223764	-0.223764	-0.223764	-0.223764	-0.0753513	-0.0753513	-0.0753513	-0.223764	-0.223764	-0.223764	-0.223764	-0.223764	-0.223764	-0.223764	-0.223764	-0.223764	-0.223764	-0.223764	-0.223764	-0.223764	-0.223764	-0.223764	-0.0257968	-0.0257968	-0.0257968	-0.223764	-0.223764	-0.223764	-0.223764	-0.223764
	53	-0.223764	0.116701	0.116701	-0.223764	-0.223764	-0.223764	-0.223764	-0.223764	-0.223764	-0.223764	3.05236	5.8203	5.8203	2.54417	-0.223764	-0.223764	-0.223764	-0.223764	-0.0760832	-0.0760832	-0.0760832	-0.223764	-0.223764	-0.223764	-0.223764	-0.223764	-0.223764	-0.223764	-0.223764	-0.0849097	-0.0849097	-0.0849097	-0.223764	-0.223764	-0.223764	-0.223764	-0.223764	-0.223764	-0.223764	-0.223764	-0.223764	-0.223764	-0.223764	-0.223764	-0.223764	-0.223764	-0.223764	-0.223764
	54	-0.223764	-0.223764	-0.223764	-0.223764	-0.223764	0.443768	0.443768	0.443768	-0.223764	1.88003	2.69515	2.69515	0.591357	0.345913	0.473956	0.473956	0.0610561	1.64118	2.0157	1.85892	0.150759	-0.223764	-0.223764	-0.223764	-0.223764	-0.223764	-0.223764	-0.223764	-0.149931	-0.149931	-0.149931	-0.223764	-0.223764	0.163209	0.163209	0.163209	-0.223764	0.128792	0.128792	0.14156	-0.210996	-0.210996	-0.223764	-0.223764	-0.223764	-0.223764	-0.223764	-0.223764
	55	-0.223764	-0.0554113	0.350965	0.350965	0.422304	0.0159273	0.0159273	0.654449	1.23431	3.18702	4.03855	4.22724	2.27453	0.54479	-0.223764	-0.223764	-0.223764	-0.223764	-0.223764	-0.223764	-0.223764	-0.223764	-0.223764	-0.223764	-0.223764	-0.223764	-0.223764	-0.223764	-0.223764	-0.223764	-0.223764	-0.223764	-0.223764	-0.223764	-0.223764	-0.223764	-0.223764	-0.223764	-0.223764	0.109336	0.236645	0.236645	-0.0964552	-0.223764	-0.223764	-0.223764	-0.223764	-0.223764
	56	-0.223764	0.415116	0.415116	-0.223764	-0.223764	-0.223764	-0.223764	-0.143262	0.779701	0.779701	0.699199	1.58434	1.58434	1.58434	-0.223764	-0.223764	-0.223764	-0.223764	-0.166419	0.383303	0.383303	0.325957	-0.223764	-0.223764	-0.223764	-0.223764	-0.223764	-0.223764	-0.223764	-0.223764	-0.223764	-0.223764	-0.223764	-0.223764	0.0458698	0.0458698	0.0458698	-0.223764	-0.223764	0.370379	0.370379	0.370379	-0.223764	0.551893	0.551893	0.551893	-0.223764	-0.223764
	57	-0.223764	-0.223764	-0.223764	0.558015	0.558015	0.558015	-0.223764	-0.223764	-0.223764	0.269114	0.663292	0.663292	0.170413	0.145123	0.145123	0.435624	0.0667373	0.0667373	-0.223764	-0.223764	-0.223764	-0.223764	-0.223764	-0.223764	-0.223764	-0.223764	-0.223764	-0.223764	-0.223764	-0.223764	-0.223764	-0.223764	-0.223764	-0.223764	0.10942	0.10942	0.251484	-0.081701	-0.081701	-0.223764	0.712525	0.712525	0.712525	-0.223764	-0.223764	-0.223764	-0.223764	-0.0733087
	58	-0.223764	-0.223764	-0.223764	-0.223764	-0.223764	-0.223764	-0.223764	0.0479355	0.0479355	2.35568	2.87986	4.08214	2.9858	2.18992	0.987641	-0.223764	-0.223764	0.235747	0.235747	0.235747	-0.223764	-0.223764	-0.223764	-0.223764	-0.140938	-0.140938	-0.140938	-0.223764	-0.223764	-0.223764	-0.0368893	0.539788	0.539788	0.352913	-0.223764	-0.223764	-0.223764	-0.223764	0.10463	0.10463	0.10463	0.310602	0.310602	0.505269	-0.0290976	-0.0290976	-0.223764	-0.223764
	59	0.0456737	0.284491	0.194678	-0.0463791	-0.202958	-0.202958	-0.223764	-0.103341	-0.103341	2.36236	7.44744	7.44744	4.98173	-0.223764	-0.223764	-0.223764	-0.223764	-0.223764	-0.223764	-0.223764	-0.223764	-0.223764	-0.223764	-0.223764	-0.223764	-0.223764	-0.223764	-0.223764	-0.223764	-0.223764	-0.223764	-0.223764	-0.223764	-0.223764	-0.223764	-0.223764	-0.223764	-0.223764	-0.223764	-0.223764	-0.223764	-0.223764	-0.223764	-0.223764	-0.223764	-0.223764	-0.223764	0.623997
	60	-0.223764	0.652722	0.652722	0.652722	-0.223764	-0.124208	-0.00758251	-0.00758251	0.446408	2.72047	2.92926	2.37572	-0.0149775	-0.223764	-0.223764	-0.223764	-0.223764	-0.223764	-0.223764	-0.223764	-0.223764	-0.223764	-0.223764	-0.223764	-0.223764	-0.223764	-0.223764	-0.223764	-0.223764	-0.223764	-0.223764	-0.0262303	-0.0262303	-0.0262303	-0.223764	-0.223764	-0.223764	-0.0102641	0.445634	0.445634	0.232134	-0.125757	0.203461	0.203461	0.105454	0.077859	0.077859	0.421201
	Mean neural activity	-0.0117469	0.00421654	-0.0277801	-0.0246557	-0.0673628	0.0246692	0.0644469	0.107732	0.207805	1.81146	4.2631	4.78747	3.35059	0.96722	0.443478	0.246879	0.212771	0.165006	0.167547	0.0790499	-0.0989029	-0.184664	-0.207952	-0.204491	-0.20311	-0.208759	-0.196355	-0.192227	-0.180168	-0.177197	-0.16202	-0.130594	-0.148506	-0.12073	-0.129925	-0.0795121	-0.104174	-0.0983324	-0.0946929	-0.0671773	-0.0257269	-0.0144571	0.0114674	-0.0278779	-0.05204	-0.0900998	-0.103427	-0.0835317
vS1 cell 3
		Trial frame
	Trial num.	1	2	3	4	5	6	7	8	9	10	11	12	13	14	15	16	17	18	19	20	21	22	23	24	25	26	27	28	29	30	31	32	33	34	35	36	37	38	39	40	41	42	43	44	45	46	47	48
Left trial type	1	-0.322209	-0.322209	-0.322209	-0.322209	-0.322209	-0.322209	-0.322209	-0.322209	0.445278	0.445278	0.596421	-0.171066	-0.171066	-0.0436534	-0.0436534	-0.0436534	-0.322209	-0.322209	-0.322209	-0.322209	1.28722	1.28722	1.28722	-0.322209	-0.322209	-0.322209	-0.322209	0.752274	0.752274	0.752274	-0.322209	-0.322209	-0.322209	-0.322209	-0.322209	-0.322209	-0.322209	-0.322209	-0.322209	-0.322209	-0.322209	-0.322209	1.96717	1.96717	1.96717	-0.322209	-0.322209	-0.322209
	2	4.46717	1.27425	-0.322209	-0.322209	-0.322209	-0.322209	-0.317248	-0.317248	-0.317248	0.958715	0.958715	0.958715	-0.322209	-0.322209	-0.322209	-0.322209	-0.322209	-0.322209	-0.322209	-0.322209	-0.322209	-0.322209	-0.322209	-0.322209	0.70978	0.70978	0.70978	-0.322209	-0.322209	-0.322209	-0.322209	-0.322209	-0.322209	-0.322209	-0.322209	-0.322209	-0.322209	-0.322209	-0.322209	-0.322209	0.301346	0.301346	0.301346	-0.322209	-0.322209	-0.322209	-0.322209	-0.322209
	3	-0.322209	-0.322209	-0.322209	-0.322209	-0.322209	-0.322209	-0.322209	-0.322209	-0.322209	-0.322209	-0.322209	-0.322209	-0.322209	-0.322209	-0.322209	-0.322209	0.768561	0.768561	1.79348	0.702708	0.702708	-0.112357	-0.112357	-0.112357	-0.322209	-0.322209	-0.184895	-0.184895	-0.184895	-0.322209	-0.322209	-0.322209	-0.322209	-0.322209	-0.322209	0.239354	0.239354	0.239354	-0.322209	-0.322209	-0.322209	-0.322209	1.22852	1.22852	1.22852	-0.322209	-0.322209	-0.322209
	4	-0.322209	-0.307639	-0.307639	-0.307639	-0.322209	-0.322209	-0.322209	-0.322209	-0.322209	-0.322209	-0.322209	-0.322209	-0.322209	-0.322209	-0.322209	-0.322209	-0.322209	-0.322209	-0.322209	2.32406	2.32406	2.49861	-0.0791998	-0.0791998	-0.253747	-0.322209	-0.322209	-0.322209	-0.322209	-0.322209	-0.322209	-0.322209	-0.322209	-0.322209	-0.189212	-0.189212	-0.189212	-0.322209	-0.322209	-0.256873	-0.256873	-0.256873	-0.322209	-0.322209	-0.322209	-0.322209	-0.322209	-0.322209
	5	0.0579505	-0.195489	-0.322209	-0.322209	0.281277	0.281277	0.440165	0.481562	0.61155	0.452662	-0.192221	-0.322209	-0.322209	-0.322209	-0.322209	-0.322209	-0.322209	-0.322209	-0.322209	-0.322209	-0.322209	0.179841	0.179841	0.179841	-0.322209	-0.322209	0.00719787	0.00719787	0.00719787	-0.322209	-0.322209	-0.322209	0.126197	0.126197	1.59264	1.14423	1.14423	-0.322209	-0.322209	-0.322209	0.478134	0.478134	0.478134	-0.322209	-0.322209	-0.322209	-0.322209	-0.322209
	6	-0.322209	-0.322209	-0.229518	-0.229518	-0.229518	-0.322209	-0.322209	-0.322209	-0.322209	-0.322209	1.89788	1.89788	1.89788	-0.322209	-0.322209	-0.322209	-0.322209	-0.322209	-0.322209	-0.0305522	-0.0305522	-0.0305522	-0.322209	-0.322209	-0.322209	-0.322209	-0.322209	-0.322209	-0.322209	-0.322209	-0.322209	-0.322209	-0.322209	-0.322209	0.413625	0.413625	0.413625	-0.322209	-0.322209	-0.243977	-0.243977	-0.243977	-0.322209	-0.238175	0.254324	0.254324	0.20557	-0.286929
	7	-0.322209	1.62171	1.62171	-0.272249	-0.322209	-0.322209	-0.322209	0.476997	0.476997	2.9164	2.1172	2.1172	-0.322209	-0.187702	-0.187702	-0.187702	-0.322209	-0.322209	-0.322209	-0.322209	-0.322209	0.512191	1.12878	1.12878	0.60621	0.32837	0.32837	0.0165364	-0.322209	-0.322209	-0.286487	-0.286487	-0.111982	0.94262	0.94262	0.768116	-0.322209	-0.322209	-0.322209	-0.322209	-0.322209	0.44342	0.44342	0.44342	-0.322209	-0.322209	-0.322209	-0.322209
	8	-0.322209	-0.322209	-0.322209	-0.322209	-0.26594	-0.26594	0.380073	0.323805	0.323805	-0.322209	-0.322209	0.0439489	1.20793	1.20793	1.2163	0.0523248	0.0523248	0.1861	0.332244	0.332244	0.273031	0.126888	0.126888	-0.322209	-0.322209	-0.322209	-0.322209	-0.322209	-0.322209	-0.322209	0.769289	0.769289	0.769289	-0.322209	-0.322209	-0.322209	-0.322209	-0.322209	-0.322209	-0.322209	-0.322209	-0.322209	0.835849	0.835849	0.835849	-0.322209	-0.322209	-0.322209
	9	-0.322209	-0.322209	-0.250093	1.6528	1.6528	1.58069	-0.322209	-0.322209	-0.322209	0.541451	0.541451	1.19419	0.330532	0.330532	-0.322209	-0.322209	-0.322209	-0.322209	-0.322209	-0.322209	-0.322209	-0.322209	0.138983	0.138983	0.138983	-0.322209	-0.0175977	-0.0175977	-0.0175977	-0.322209	-0.322209	0.0857449	0.0857449	0.0857449	-0.322209	-0.322209	-0.00226833	-0.00226833	0.293283	-0.0266573	-0.0266573	0.198935	0.198935	0.198935	-0.322209	-0.322209	0.594198	0.594198
	10	-0.322209	-0.322209	-0.322209	-0.322209	-0.226212	-0.226212	-0.226212	-0.322209	-0.322209	-0.322209	-0.322209	-0.322209	0.313578	0.313578	0.313578	-0.322209	-0.322209	-0.322209	-0.322209	-0.322209	-0.322209	-0.322209	-0.322209	-0.322209	0.316433	0.479677	0.479677	-0.158964	1.58975	1.58975	1.58975	-0.322209	-0.322209	-0.322209	-0.322209	-0.322209	-0.322209	-0.322209	-0.322209	-0.136339	-0.136339	-0.136339	-0.322209	-0.322209	-0.322209	-0.322209	-0.322209	-0.322209
	11	-0.322209	0.173474	0.173474	0.173474	-0.322209	-0.322209	-0.322209	-0.322209	-0.322209	-0.322209	-0.322209	-0.322209	-0.322209	-0.322209	-0.322209	-0.322209	-0.322209	-0.322209	0.128383	0.128383	0.930885	0.480293	0.480293	-0.322209	-0.322209	-0.322209	-0.322209	-0.322209	-0.322209	-0.322209	-0.322209	-0.322209	-0.322209	-0.322209	-0.322209	-0.322209	-0.322209	0.507296	1.27894	1.27894	0.449438	-0.322209	-0.322209	-0.322209	-0.322209	-0.322209	-0.322209	-0.322209
	12	-0.322209	0.817185	0.817185	0.817185	-0.322209	-0.322209	-0.322209	-0.322209	-0.322209	-0.322209	-0.322209	0.0509767	0.0509767	0.0509767	-0.322209	0.0424126	0.0424126	0.0424126	-0.322209	-0.322209	-0.322209	-0.322209	-0.322209	-0.322209	-0.322209	-0.322209	-0.322209	-0.322209	0.0970172	0.0970172	0.0970172	0.619796	0.619796	0.619796	-0.322209	-0.00892019	-0.00892019	0.373303	0.0600146	0.0600146	-0.322209	-0.322209	1.32338	1.32338	1.32338	-0.322209	-0.322209	-0.322209
	13	2.63961	0.665063	-0.322209	-0.322209	-0.322209	-0.322209	-0.322209	-0.322209	-0.322209	1.53613	1.53614	1.53614	-0.153183	-0.153183	-0.153183	-0.322209	-0.322209	0.0705667	0.0705667	0.0705667	-0.322209	0.370506	0.817586	0.986863	0.322883	-0.124198	0.00983968	-0.0188949	-0.0188949	-0.322209	-0.322209	0.642521	0.642521	0.642521	-0.322209	0.853524	0.853524	0.853524	-0.322209	-0.322209	-0.322209	-0.322209	-0.322209	-0.322209	-0.322209	-0.322209	-0.322209	-0.322209
	14	-0.322209	0.414669	0.414669	0.414669	-0.322209	-0.322209	-0.322209	-0.168184	-0.168184	-0.168184	-0.322209	0.954359	0.954359	0.954359	-0.322209	-0.176478	0.0101144	0.0101144	0.126382	-0.0602101	-0.0602101	-0.322209	-0.00933434	-0.00933434	-0.00933434	-0.322209	-0.322209	-0.322209	1.24039	1.24039	1.24039	-0.322209	-0.322209	-0.322209	0.591028	0.591028	0.591028	-0.322209	-0.322209	-0.322209	0.836442	0.836442	0.836442	-0.322209	-0.322209	-0.322209	-0.322209	-0.322209
	15	-0.322209	-0.322209	-0.322209	-0.322209	0.264253	0.264253	0.974249	0.387788	0.578803	-0.131193	-0.131193	0.118578	0.445613	1.57864	1.13785	0.81082	0.477404	0.477404	0.477404	-0.322209	-0.322209	-0.322209	-0.322209	-0.322209	-0.322209	-0.322209	-0.322209	-0.322209	-0.322209	1.18457	1.18457	1.18457	-0.322209	-0.322209	-0.322209	-0.322209	-0.164451	0.438318	0.438318	0.28056	-0.322209	-0.322209	-0.322209	-0.322209	-0.322209	-0.322209	-0.322209	-0.12803
	16	-0.322209	-0.169108	-0.169108	-0.169108	-0.322209	0.31663	0.31663	0.31663	-0.322209	0.0643198	0.0643198	0.0643198	-0.322209	-0.322209	-0.322209	-0.322209	-0.322209	0.207397	0.207397	0.207397	0.232087	0.232087	0.232087	-0.322209	-0.322209	-0.322209	-0.322209	-0.322209	-0.322209	-0.322209	-0.322209	-0.322209	0.335938	0.844373	0.844373	0.186227	-0.322209	-0.322209	-0.322209	-0.322209	-0.322209	-0.322209	-0.322209	-0.322209	-0.322209	-0.322209	-0.322209	-0.322209
	17	-0.322209	-0.322209	-0.322209	-0.322209	-0.322209	-0.0432843	1.7817	1.7817	1.50278	-0.322209	-0.322209	-0.322209	0.078322	0.078322	0.078322	-0.322209	-0.322209	-0.322209	-0.322209	-0.322209	0.494735	0.686643	0.686643	-0.1303	-0.322209	-0.322209	-0.322209	-0.322209	-0.322209	-0.322209	-0.322209	0.408051	0.595285	0.595285	-0.134975	-0.217392	0.369769	0.369769	0.264952	-0.322209	-0.322209	-0.322209	-0.322209	-0.322209	-0.322209	-0.322209	1.38541	1.38541
	18	-0.322209	-0.322209	-0.300901	-0.300901	-0.300901	-0.322209	-0.296856	-0.296856	-0.296856	-0.322209	-0.322209	-0.322209	-0.322209	-0.322209	-0.322209	-0.195451	-0.195451	0.130301	0.00354381	0.57729	0.251538	0.251538	-0.322209	-0.322209	-0.322209	-0.322209	-0.322209	-0.322209	-0.322209	-0.322209	-0.322209	0.103613	0.103613	0.103613	-0.322209	-0.322209	-0.322209	-0.322209	-0.322209	-0.322209	-0.322209	-0.322209	-0.322209	-0.322209	-0.322209	-0.322209	-0.322209	-0.322209
	19	-0.322209	-0.322209	-0.322209	-0.322209	-0.322209	-0.322209	-0.322209	-0.322209	-0.322209	-0.0862628	0.330189	0.330189	0.0942436	-0.322209	0.0290241	0.0290241	0.0290241	1.51001	1.51001	1.51001	-0.322209	-0.322209	-0.322209	-0.322209	-0.322209	-0.322209	-0.322209	-0.00976406	-0.00976406	-0.00976406	-0.322209	-0.322209	-0.322209	-0.322209	-0.322209	-0.322209	0.773579	0.773579	0.976189	-0.119598	0.0214131	-0.181197	-0.181197	-0.322209	-0.322209	-0.322209	-0.322209	-0.322209
	20	-0.322209	-0.322209	-0.322209	-0.322209	-0.322209	-0.322209	-0.322209	-0.322209	-0.322209	-0.322209	0.0494134	0.124277	0.124277	-0.247345	-0.322209	-0.322209	-0.322209	-0.322209	1.10465	1.10465	1.10465	-0.322209	-0.322209	0.259335	0.259335	0.259335	-0.322209	-0.322209	-0.322209	-0.322209	-0.322209	-0.322209	-0.322209	-0.322209	-0.0794656	0.118425	0.118425	-0.124318	-0.322209	-0.322209	-0.322209	0.306975	0.306975	0.306975	-0.322209	1.02137	1.02137	1.02137
	21	-0.322209	-0.322209	0.312214	0.312214	0.559854	-0.0745686	-0.0745686	-0.322209	-0.322209	-0.322209	-0.322209	-0.322209	-0.322209	-0.322209	-0.322209	-0.322209	-0.322209	1.30811	1.30811	1.30811	-0.322209	-0.322209	-0.322209	-0.322209	0.32053	1.21807	1.21807	0.645257	-0.252287	-0.0974391	-0.00750695	-0.00750694	-0.162354	-0.322209	-0.322209	-0.322209	-0.322209	-0.125451	-0.125451	-0.125451	-0.322209	-0.322209	-0.322209	-0.322209	-0.322209	-0.322209	-0.322209	-0.322209
	22	-0.322209	-0.322209	-0.186076	-0.186076	-0.186076	-0.322209	-0.322209	-0.322209	-0.322209	-0.322209	-0.322209	-0.322209	0.48308	0.48308	0.48308	-0.322209	-0.322209	-0.322209	0.758592	1.07164	1.07164	1.62465	1.3116	1.3116	-0.322209	-0.322209	-0.321825	-0.321825	-0.321825	-0.322209	-0.322209	-0.322209	-0.322209	-0.186213	-0.186213	0.145324	0.00932802	0.00932802	-0.322209	-0.322209	-0.322209	-0.322209	-0.322209	-0.322209	-0.322209	-0.322209	-0.322209	-0.322209
	23	-0.322209	-0.1365	-0.1365	-0.322209	1.16258	1.16258	1.16258	0.384913	0.384913	0.384913	-0.322209	-0.322209	-0.118446	-0.118446	-0.118446	-0.322209	-0.322209	-0.322209	-0.322209	-0.322209	-0.183917	0.0450104	0.0450104	-0.0932809	-0.322209	-0.322209	-0.322209	-0.322209	-0.322209	-0.322209	-0.322209	-0.322209	-0.322209	-0.322209	-0.322209	-0.322209	-0.322209	-0.322209	-0.322209	0.201693	0.201693	0.201693	1.80591	1.80591	1.80591	-0.322209	-0.322209	-0.322209
	24	-0.322209	-0.322209	0.0320954	0.0320954	0.0320954	-0.322209	-0.322209	-0.322209	-0.322209	-0.322209	-0.322209	-0.322209	-0.322209	-0.322209	-0.322209	-0.322209	0.204643	0.204643	0.219415	0.920094	0.920094	0.905322	-0.322209	-0.322209	-0.322209	-0.322209	-0.322209	-0.322209	-0.322209	-0.322209	0.209515	0.209515	0.209515	1.1926	1.1926	1.1926	-0.322209	-0.322209	-0.322209	-0.322209	-0.322209	-0.322209	-0.322209	-0.0375711	-0.0375711	-0.0375711	-0.322209	-0.322209
	25	-0.322209	-0.322209	-0.322209	-0.322209	-0.322209	-0.322209	-0.322209	-0.322209	-0.322209	-0.322209	-0.322209	-0.322209	0.950432	0.950432	0.950432	-0.322209	-0.322209	-0.322209	0.381676	0.613446	0.613446	-0.0904381	-0.322209	-0.322209	-0.322209	-0.322209	-0.322209	-0.322209	-0.322209	-0.322209	1.49048	1.49048	1.49048	-0.322209	-0.322209	-0.322209	-0.322209	-0.322209	-0.322209	-0.322209	-0.322209	1.11731	1.11731	1.11731	-0.322209	-0.322209	-0.322209	-0.126149
	26	-0.0958853	-0.246767	-0.322209	-0.322209	-0.322209	-0.322209	-0.322209	-0.322209	-0.322209	-0.322209	-0.322209	-0.322209	-0.322209	-0.322209	0.307912	0.307912	0.307912	-0.322209	-0.322209	-0.322209	-0.322209	-0.322209	-0.322209	-0.322209	-0.322209	0.690552	0.690552	0.690552	-0.322209	-0.322209	-0.322209	-0.322209	-0.322209	-0.322209	-0.0190613	-0.0190613	-0.0190613	-0.322209	-0.322209	-0.322209	-0.322209	-0.322209	-0.322209	-0.322209	0.24375	0.985386	1.04285	0.476894
	27	-0.322209	-0.322209	-0.322209	-0.322209	-0.258376	-0.258376	0.46638	0.402547	0.402547	-0.322209	-0.322209	-0.322209	-0.322209	0.433618	0.433618	0.846972	0.0911453	0.0911453	-0.322209	-0.322209	-0.322209	-0.322209	-0.322209	-0.322209	-0.322209	-0.322209	1.27539	1.27539	1.27539	-0.322209	-0.322209	-0.322209	-0.322209	-0.322209	-0.322209	-0.322209	-0.322209	-0.322209	-0.322209	-0.322209	-0.322209	-0.322209	-0.0459936	0.0447799	0.0447799	0.270747	0.179974	0.179974
	28	-0.322209	-0.118616	-0.118616	-0.118616	-0.322209	-0.322209	-0.322209	-0.322209	0.207005	0.207005	1.02526	0.49605	0.49605	-0.322209	-0.322209	-0.198927	-0.198927	-0.198927	1.02583	1.02583	1.02583	-0.322209	-0.322209	-0.322209	-0.322209	-0.322209	-0.322209	-0.322209	-0.322209	-0.322209	-0.322209	-0.322209	-0.322209	-0.322209	-0.322209	-0.322209	-0.322209	0.237326	0.237326	0.237326	-0.322209	-0.322209	-0.322209	-0.322209	-0.322209	0.189061	0.189061	1.53708
	29	-0.322209	-0.322209	-0.322209	-0.322209	-0.322209	-0.322209	-0.322209	-0.322209	0.383864	0.383864	0.383864	-0.322209	-0.322209	-0.322209	0.342255	0.342255	0.342255	-0.322209	-0.322209	-0.322209	-0.322209	-0.322209	0.528275	0.528275	0.528275	-0.322209	-0.322209	-0.322209	-0.322209	-0.322209	0.413047	0.413047	0.413047	-0.322209	-0.322209	-0.322209	-0.322209	-0.322209	-0.322209	0.198711	0.198711	0.198711	-0.322209	-0.322209	-0.322209	0.0878315	0.0878314	0.0878314
	30	-0.322209	-0.322209	-0.322209	-0.322209	-0.322209	-0.0605561	0.886865	0.886865	0.625213	-0.322209	-0.322209	-0.322209	-0.322209	-0.322209	-0.322209	-0.322209	-0.322209	-0.322209	-0.322209	0.133151	0.133151	0.133151	-0.322209	-0.322209	-0.322209	-0.322209	-0.322209	0.249041	0.249041	0.249041	-0.322209	-0.322209	-0.322209	-0.322209	-0.322209	-0.322209	-0.322209	-0.322209	-0.322209	-0.322209	-0.322209	-0.0690099	-0.0690099	-0.0690099	0.811981	0.811981	0.811981	-0.322209
	31	-0.322209	-0.322209	-0.322209	-0.0992404	-0.0992404	-0.0992404	-0.322209	-0.322209	-0.322209	-0.322209	-0.322209	-0.322209	-0.322209	-0.197542	-0.0753284	-0.0753284	1.33454	1.21233	1.85835	0.343573	0.343573	-0.302443	0.960006	1.45831	1.45831	0.176091	-0.322209	0.517667	0.517667	0.517667	-0.322209	-0.322209	-0.322209	-0.322209	-0.322209	-0.322209	-0.322209	0.0109815	0.421716	0.421716	0.0885256	-0.322209	-0.322209	-0.322209	-0.322209	-0.272843	-0.272843	0.818894
	32	-0.322209	-0.322209	-0.322209	-0.322209	-0.322209	-0.322209	-0.322209	1.05549	2.26076	3.26387	1.88618	0.680906	-0.322209	-0.322209	-0.322209	-0.322209	-0.322209	-0.322209	0.60171	1.4559	1.4559	0.531981	-0.322209	-0.322209	0.360364	0.360364	0.360364	-0.322209	-0.322209	-0.322209	-0.322209	-0.322209	-0.322209	-0.043357	0.451341	0.451341	0.17249	-0.322209	-0.322209	-0.322209	-0.322209	0.70969	0.70969	0.70969	-0.322209	0.2757	0.2757	0.2757
	33	0.186434	-0.152661	-0.322209	-0.322209	-0.322209	-0.322209	-0.322209	0.150382	0.150382	0.150382	-0.322209	-0.322209	-0.322209	-0.322209	-0.322209	-0.322209	-0.322209	-0.322209	1.40713	1.80839	1.80839	0.0790564	-0.322209	-0.322209	-0.322209	-0.322209	-0.322209	-0.322209	-0.322209	-0.322209	0.983264	0.983264	0.983264	-0.322209	-0.322209	-0.0848262	-0.0848262	-0.0848262	-0.322209	-0.322209	0.22582	0.22582	0.22582	-0.322209	-0.322209	-0.322209	-0.322209	-0.322209
	34	-0.322209	0.0704891	0.0704891	-0.322209	-0.0871698	-0.0871698	-0.0871698	0.0757996	0.0757996	0.0757996	-0.322209	-0.322209	-0.322209	-0.322209	-0.322209	-0.322209	-0.322209	-0.322209	1.92314	1.92314	1.92314	-0.322209	-0.322209	-0.322209	-0.322209	-0.322209	-0.322209	-0.322209	-0.322209	-0.322209	-0.322209	-0.322209	-0.322209	-0.322209	0.0125989	0.0125989	0.0125989	-0.322209	-0.322209	-0.322209	-0.322209	-0.322209	-0.322209	-0.322209	-0.322209	-0.209915	-0.209915	1.32587
	35	-0.322209	-0.322209	-0.322209	-0.322209	-0.322209	-0.322209	-0.322209	-0.322209	-0.322209	-0.322209	-0.322209	-0.294011	-0.294011	-0.294011	-0.322209	-0.322209	-0.322209	-0.322209	-0.322209	2.901	3.16846	3.16846	0.155548	-0.111907	-0.111907	-0.322209	-0.322209	-0.322209	-0.322209	0.0695818	0.0695818	0.0695818	-0.322209	-0.322209	-0.322209	-0.322209	-0.322209	-0.322209	-0.322209	-0.322209	-0.322209	-0.322209	-0.322209	-0.322209	-0.322209	0.141021	0.141021	0.141021
	36	-0.322209	1.36616	1.36616	-0.322209	-0.322209	-0.322209	-0.322209	-0.322209	-0.322209	-0.322209	-0.322209	-0.322209	-0.322209	-0.318603	-0.318603	-0.318603	-0.0483181	1.67187	1.67187	1.39798	-0.322209	-0.322209	-0.322209	-0.322209	-0.322209	-0.322209	-0.322209	-0.26114	-0.26114	0.401215	1.09027	1.64126	0.978901	0.22878	-0.322209	-0.322209	-0.322209	-0.322209	-0.322209	-0.322209	-0.322209	-0.322209	-0.322209	-0.322209	-0.322209	-0.322209	-0.322209	-0.322209
	37	-0.322209	-0.322209	-0.322209	0.120724	0.120724	0.120724	-0.322209	0.222749	0.222749	0.329539	0.952773	0.952773	0.845983	-0.322209	-0.322209	-0.322209	-0.322209	-0.322209	-0.03272	0.205829	0.691668	0.40218	0.16363	0.59532	0.59532	0.59532	-0.322209	0.161535	0.161535	0.161535	-0.322209	-0.322209	-0.322209	-0.322209	-0.322209	-0.322209	-0.115422	-0.115422	-0.115422	-0.322209	0.257896	0.257896	0.257896	-0.044659	-0.044659	-0.044659	-0.0505487	0.552807
	38	3.45609	1.26657	0.00713331	0.00713331	-0.322209	-0.322209	-0.322209	-0.322209	-0.322209	-0.322209	-0.322209	-0.322209	-0.322209	0.466807	0.466807	1.02668	0.237663	0.237663	-0.322209	-0.322209	-0.322209	-0.322209	-0.322209	-0.322209	-0.322209	0.211291	0.211291	0.211291	-0.322209	-0.322209	0.320833	0.320833	2.07659	1.43355	1.43355	-0.322209	-0.322209	-0.322209	-0.322209	-0.322209	-0.322209	-0.322209	-0.322209	-0.322209	-0.322209	-0.322209	1.66169	1.66169
	39	-0.322209	0.226761	0.226761	0.226761	-0.322209	-0.322209	-0.322209	-0.322209	-0.322209	-0.322209	-0.322209	-0.322209	-0.322209	-0.322209	-0.322209	0.141591	0.141591	0.141591	-0.139571	1.22195	1.22195	1.16217	-0.199356	-0.199356	-0.322209	0.308013	0.308013	0.308013	-0.322209	0.444737	0.444737	0.444737	-0.322209	-0.322209	-0.322209	-0.322209	-0.322209	-0.322209	-0.322209	-0.322209	-0.322209	0.19579	0.19579	0.19579	0.295045	0.295045	0.295045	-0.322209
	40	-0.322209	-0.322209	-0.322209	-0.322209	-0.322209	-0.322209	0.866532	0.866532	0.866532	-0.322209	-0.322209	-0.322209	-0.322209	-0.322209	-0.322209	-0.322209	0.168508	0.312431	0.312431	-0.114293	-0.258216	0.0657345	0.00174224	0.00174224	-0.322209	-0.322209	-0.322209	-0.322209	-0.322209	-0.322209	0.432683	0.432683	0.432683	-0.322209	0.864061	0.864061	0.864061	-0.322209	-0.322209	-0.322209	-0.322209	-0.322209	-0.322209	0.640849	0.640849	0.640849	-0.322209	-0.322209
	41	-0.322209	0.130845	0.989089	0.989089	0.536035	-0.322209	-0.322209	-0.322209	-0.322209	-0.322209	-0.322209	-0.322209	-0.322209	-0.322209	-0.322209	-0.322209	-0.322209	-0.322209	-0.322209	0.0900758	0.0900758	0.0900758	0.64377	0.64377	0.64377	0.181609	0.181609	0.181609	-0.322209	-0.322209	-0.322209	-0.322209	-0.322209	-0.322209	-0.322209	-0.322209	-0.322209	-0.322209	-0.322209	-0.322209	-0.0384151	-0.0384151	-0.0384151	-0.322209	-0.322209	-0.322209	-0.322209	-0.322209
	42	-0.322209	-0.322209	-0.322209	-0.322209	0.106055	0.106055	0.106055	-0.322209	-0.322209	-0.322209	0.346005	0.346005	0.726852	0.0586387	0.0586387	-0.322209	-0.322209	-0.322209	-0.322209	-0.322209	-0.043086	-0.043086	-0.043086	-0.322209	-0.322209	-0.229017	0.309816	0.309816	0.216624	-0.322209	0.522891	0.522891	0.522891	-0.322209	-0.322209	-0.322209	-0.322209	-0.322209	-0.322209	-0.322209	-0.322209	-0.322209	-0.322209	-0.322209	-0.322209	-0.322209	-0.322209	-0.322209
	43	1.12715	0.160912	-0.322209	-0.322209	-0.322209	-0.322209	-0.322209	-0.322209	-0.322209	-0.322209	-0.322209	0.909116	0.909116	0.909116	-0.322209	-0.322209	-0.322209	-0.322209	-0.322209	-0.322209	1.68624	1.68624	1.68624	-0.322209	0.236667	0.236667	0.236667	-0.322209	-0.322209	-0.322209	-0.322209	-0.322209	0.323756	0.323756	0.948642	0.302677	0.302677	-0.322209	0.437865	0.437865	0.437865	-0.322209	-0.322209	-0.322209	-0.322209	-0.322209	-0.322209	-0.322209
	44	5.13707	1.49755	-0.322209	-0.322209	-0.322209	-0.322209	-0.322209	-0.322209	-0.207958	-0.207958	-0.207958	-0.322209	-0.322209	-0.322209	-0.0749623	-0.0749623	-0.0749623	-0.322209	-0.322209	0.14985	0.784002	0.784002	0.311943	-0.322209	-0.322209	-0.322209	-0.322209	0.0850788	0.0850788	1.27158	2.18564	2.18564	1.31856	-0.00278854	0.485901	0.166481	0.166481	-0.322209	-0.322209	-0.322209	-0.322209	-0.322209	-0.322209	0.131182	0.131182	0.131182	-0.322209	-0.111793
	45	-0.322209	-0.322209	-0.322209	-0.322209	-0.194931	-0.194931	0.588518	0.46124	0.46124	1.37324	1.37324	1.70968	0.0142254	0.0142254	-0.322209	-0.322209	-0.322209	-0.322209	-0.197195	2.09979	2.09979	1.97478	-0.322209	-0.322209	-0.322209	-0.322209	-0.322209	-0.322209	-0.322209	-0.322209	-0.322209	-0.322209	-0.322209	0.66753	0.66753	0.66753	-0.322209	-0.322209	-0.322209	0.200111	0.200111	0.320645	0.415201	0.415201	0.967452	1.08054	1.08054	0.407752
	46	-0.322209	-0.322209	-0.322209	-0.322209	-0.322209	-0.25828	-0.25828	-0.25828	-0.322209	1.47742	1.47742	1.47742	-0.322209	-0.322209	-0.322209	-0.322209	-0.322209	-0.322209	0.153471	0.153471	0.153471	-0.322209	-0.322209	2.37432	2.37432	2.37432	-0.322209	-0.322209	-0.322209	-0.322209	-0.322209	-0.322209	-0.322209	-0.0641168	-0.0641168	-0.0641168	-0.322209	-0.322209	-0.322209	0.106441	0.106441	0.106441	-0.322209	-0.322209	-0.322209	-0.322209	-0.322209	-0.322209
	47	-0.322209	-0.322209	-0.322209	-0.322209	-0.12434	0.098809	0.098809	-0.0990599	-0.322209	-0.322209	-0.322209	-0.322209	-0.322209	-0.322209	0.270702	0.270702	0.316592	0.563207	1.81282	1.76693	0.927407	-0.322209	-0.322209	-0.322209	0.996177	0.996177	0.996177	-0.322209	-0.322209	-0.322209	-0.322209	-0.322209	-0.255328	-0.255328	-0.255328	-0.289468	-0.289468	-0.289468	-0.322209	-0.322209	-2.62111e-05	-2.62111e-05	-2.62111e-05	-0.322209	-0.322209	-0.322209	-0.322209	0.514416
	48	-0.322209	-0.322209	-0.322209	-0.322209	0.409563	0.409563	1.78577	1.054	1.054	-0.322209	-0.322209	-0.322209	-0.322209	-0.322209	0.334147	0.334147	0.334147	-0.322209	1.77345	1.77345	1.77345	-0.322209	-0.322209	-0.322209	0.436491	0.436491	0.436491	-0.322209	-0.322209	-0.322209	-0.322209	-0.322209	-0.322209	-0.322209	-0.306016	-0.306016	0.134686	0.118494	0.90737	0.466668	0.466668	-0.322209	-0.322209	-0.322209	-0.322209	-0.322209	-0.322209	-0.322209
	49	-0.322209	-0.322209	-0.322209	-0.322209	-0.322209	-0.322209	-0.322209	-0.322209	-0.322209	-0.322209	-0.322209	-0.322209	0.676046	0.676046	0.676046	-0.322209	-0.263266	-0.263266	-0.263266	-0.322209	-0.322209	0.4499	0.4499	0.4499	-0.322209	-0.322209	-0.322209	0.408638	0.408638	0.408638	-0.322209	-0.322209	-0.322209	-0.322209	-0.322209	-0.322209	-0.322209	-0.322209	-0.322209	-0.322209	-0.322209	-0.322209	1.0735	1.25503	1.53819	0.142478	-0.0390531	-0.322209
	50	-0.322209	-0.27304	0.433779	0.433779	0.384611	-0.322209	-0.322209	-0.322209	-0.172638	-0.172638	1.1481	0.998525	1.06087	-0.259865	-0.259865	1.21276	1.21276	1.21276	0.845742	0.845742	0.845742	0.220094	0.220094	0.220094	-0.322209	-0.322209	0.210363	0.210363	0.210363	-0.322209	-0.322209	0.706453	0.706453	0.706453	0.364073	0.364073	0.364073	-0.322209	-0.322209	-0.322209	1.01666	1.01666	1.01666	-0.322209	-0.322209	-0.322209	-0.322209	-0.322209
	51	3.44796	0.934516	-0.322209	0.180649	0.180649	0.743965	0.241107	0.241107	-0.322209	-0.322209	-0.322209	-0.322209	-0.322209	-0.322209	-0.301541	-0.301541	-0.301541	-0.322209	-0.322209	-0.322209	0.299738	0.299738	0.794932	0.573581	2.06012	1.56492	1.16433	-0.322209	-0.322209	-0.322209	-0.322209	-0.322209	-0.322209	-0.322209	-0.322209	-0.322209	1.49884	1.49884	1.49884	-0.322209	-0.322209	-0.322209	-0.322209	-0.322209	-0.322209	-0.322209	-0.322209	-0.322209
	52	3.78467	1.04675	0.321731	0.321731	0.321731	-0.322209	-0.322209	-0.322209	-0.322209	-0.322209	-0.322209	-0.322209	-0.0182618	0.933444	0.933444	0.629497	-0.322209	-0.322209	-0.322209	-0.322209	-0.322209	-0.322209	-0.322209	0.0379195	0.0379195	0.0379195	-0.322209	-0.322209	-0.322209	-0.322209	-0.322209	-0.322209	-0.322209	-0.322209	-0.322209	-0.322209	-0.322209	0.957818	0.957818	0.957818	-0.322209	-0.322209	-0.322209	-0.322209	-0.160739	-0.160739	-0.160739	-0.322209
	53	-0.322209	-0.322209	-0.322209	-0.322209	-0.322209	-0.322209	-0.322209	-0.322209	0.719927	0.719927	0.719927	-0.322209	-0.322209	-0.322209	-0.322209	-0.322209	-0.322209	-0.322209	-0.322209	-0.322209	-0.322209	-0.322209	-0.322209	0.877057	0.877057	0.877057	-0.302303	0.159154	0.526812	0.506907	0.0454494	0.281399	0.281399	0.281399	-0.322209	-0.322209	-0.322209	-0.322209	-0.322209	-0.322209	-0.322209	-0.322209	-0.322209	-0.322209	-0.322209	-0.322209	-0.322209	-0.322209
	54	-0.322209	0.357284	0.357284	0.357284	-0.322209	-0.322209	-0.322209	-0.322209	-0.322209	-0.322209	-0.322209	-0.322209	0.571802	0.571802	0.571802	-0.322209	-0.322209	-0.153997	0.537263	0.537263	0.369052	-0.322209	-0.322209	-0.322209	-0.289671	-0.289671	-0.289671	-0.322209	-0.207701	-0.207701	-0.207701	-0.322209	-0.322209	0.223837	0.223837	0.223837	-0.322209	0.028919	0.028919	0.028919	-0.0608104	-0.0608104	0.659156	0.397758	0.548252	-0.106226	-0.106226	-0.25672
	55	-0.322209	-0.322209	-0.322209	-0.322209	-0.322209	-0.322209	-0.322209	-0.322209	-0.322209	-0.322209	-0.322209	-0.322209	-0.322209	-0.322209	-0.322209	-0.322209	-0.322209	0.140703	0.140702	0.140702	-0.322209	-0.322209	-0.322209	-0.322209	-0.189513	-0.189513	-0.189513	-0.322209	1.04736	1.04736	1.04736	-0.322209	-0.322209	-0.177888	-0.177888	-0.177888	-0.322209	1.00359	1.00359	1.00359	-0.322209	-0.322209	-0.322209	-0.322209	-0.322209	-0.322209	-0.322209	-0.322209
	56	0.0798159	-0.1882	-0.322209	0.0388269	0.294642	0.294642	-0.0663932	-0.322209	0.695464	0.695464	0.695464	-0.322209	-0.322209	-0.322209	-0.322209	-0.322209	0.65217	0.65217	0.65217	-0.322209	-0.322209	-0.322209	-0.322209	-0.322209	-0.322209	0.328134	0.328134	0.754958	0.104616	0.104616	-0.322209	-0.322209	-0.16172	-0.16172	-0.16172	0.714406	0.714406	0.714406	-0.322209	-0.322209	-0.322209	-0.322209	-0.322209	-0.322209	-0.322209	-0.315265	-0.315265	0.327483
	57	2.05813	0.471236	-0.322209	-0.322209	-0.322209	-0.322209	-0.322209	-0.322209	-0.322209	-0.322209	-0.322209	-0.322209	1.11533	1.31516	1.31516	-0.122377	-0.322209	-0.322209	-0.322209	-0.322209	-0.322209	-0.322209	-0.322209	-0.322209	-0.322209	-0.322209	-0.322209	-0.322209	0.876187	0.876187	0.876187	-0.322209	-0.322209	-0.322209	-0.322209	-0.322209	-0.322209	-0.322209	0.407903	0.407903	0.407903	-0.322209	-0.322209	-0.322209	-0.305476	-0.305476	-0.305476	-0.322209
	Mean neural activity	0.207838	0.012613	-0.102315	-0.115088	-0.110504	-0.136647	-0.0496632	-0.0499442	0.0171236	0.0746502	0.110373	0.091559	0.0456853	-0.00280532	-0.0224634	-0.115842	-0.0875715	-0.00171208	0.253508	0.413175	0.415171	0.203759	0.0393232	0.00696603	0.0314366	0.0158752	-0.0377954	-0.0761295	-0.0389268	-0.0230448	0.0567361	0.0341065	0.0296782	-0.049622	-0.0150221	-0.0224823	-0.0371739	-0.0681439	-0.0687046	-0.109125	-0.105669	-0.0825196	0.0833649	0.0180498	-0.00273212	-0.112324	-0.0660548	-0.0210656
		Trial frame
	Trial num.	1	2	3	4	5	6	7	8	9	10	11	12	13	14	15	16	17	18	19	20	21	22	23	24	25	26	27	28	29	30	31	32	33	34	35	36	37	38	39	40	41	42	43	44	45	46	47	48
Right trial type	1	-0.322209	-0.322209	-0.322209	-0.322209	-0.322209	0.12969	0.12969	0.12969	-0.322209	1.82756	1.82756	1.82756	-0.322209	-0.175113	1.77404	1.97095	1.82386	0.451346	0.254435	0.740848	0.202568	0.202568	-0.283845	-0.322209	-0.322209	-0.322209	0.198949	0.198949	0.198949	-0.322209	0.104847	0.104847	0.104847	0.0980431	0.0980431	0.0980431	-0.322209	-0.322209	-0.322209	-0.322209	-0.322209	-0.179623	-0.179623	-0.179623	0.232192	0.232192	0.232192	-0.322209
	2	1.54004	0.347984	-0.272765	-0.322209	-0.322209	-0.322209	-0.322209	-0.322209	-0.322209	-0.322209	2.19422	2.19422	3.06582	0.549384	0.549384	0.165608	0.165608	0.165608	-0.322209	-0.322209	-0.322209	-0.322209	-0.322209	-0.322209	-0.322209	-0.322209	-0.322209	-0.322209	-0.322209	-0.322209	-0.322209	-0.322209	-0.322209	-0.322209	-0.322209	-0.322209	-0.322209	-0.322209	-0.322209	-0.224936	-0.224936	0.65244	1.45668	1.49031	0.624324	-0.277187	-0.31082	-0.00564353
	3	-0.322209	-0.322209	-0.176872	-0.176872	-0.176872	-0.322209	0.285917	0.285917	0.285917	-0.322209	-0.322209	-0.322209	-0.322209	-0.322209	-0.322209	-0.322209	-0.0308286	-0.0308286	-0.0308286	-0.322209	-0.322209	-0.248515	0.592847	0.592847	0.519153	-0.322209	-0.322209	-0.322209	-0.322209	-0.322209	-0.322209	-0.322209	-0.322209	-0.322209	-0.322209	-0.322209	-0.322209	-0.322209	0.113716	0.113716	0.113716	-0.322209	-0.322209	-0.183286	-0.074822	0.14721	0.00828748	-0.100176
	4	-0.322209	-0.322209	-0.322209	-0.322209	-0.322209	-0.322209	1.18535	1.18535	1.18535	-0.322209	-0.322209	-0.322209	-0.322209	-0.322209	-0.322209	-0.322209	-0.322209	-0.247497	-0.247497	-0.247497	-0.322209	-0.322209	-0.322209	-0.322209	-0.322209	-0.322209	-0.322209	0.542271	0.542271	0.542271	-0.314725	-0.314725	0.270739	0.263256	0.263256	-0.322209	-0.322209	-0.322209	-0.322209	-0.322209	-0.322209	0.26673	0.26673	0.949566	0.360627	0.360627	-0.322209	-0.322209
	5	-0.322209	-0.322209	-0.199256	-0.199256	-0.199256	-0.322209	-0.322209	-0.118418	-0.118418	1.50075	1.49281	1.83999	0.220816	0.0249693	-0.322209	-0.322209	0.693953	0.693953	0.693953	-0.322209	-0.322209	-0.322209	1.91649	1.91649	1.91649	-0.322209	-0.322209	-0.322209	-0.291681	0.0239792	0.0239793	0.278993	-0.0366673	0.621764	0.336223	0.336223	-0.322209	-0.322209	-0.322209	-0.322209	-0.322209	-0.322209	-0.322209	-0.322209	-0.322209	-0.322209	-0.322209	-0.187489
	6	-0.322209	-0.322209	-0.322209	-0.322209	-0.322209	-0.322209	-0.322209	-0.322209	-0.322209	2.5756	2.5756	2.5756	0.710756	0.710756	0.710756	-0.322209	-0.322209	-0.322209	-0.322209	-0.322209	-0.322209	-0.322209	-0.322209	-0.322209	-0.204294	-0.204294	-0.204294	-0.322209	-0.0723082	-0.0723082	-0.0723082	-0.322209	-0.322209	-0.322209	0.156289	0.156289	0.156289	0.546607	0.771645	0.771645	-0.0971704	-0.322209	0.963071	0.963071	0.963071	-0.322209	-0.322209	-0.322209
	7	-0.322209	1.10831	1.10831	-0.322209	0.195678	0.195678	0.195678	-0.322209	-0.322209	-0.100584	0.321134	0.518768	0.297143	-0.124575	-0.322209	-0.322209	-0.322209	-0.322209	-0.322209	-0.322209	0.366373	0.366373	0.366373	-0.322209	0.373327	0.373327	0.373327	-0.322209	-0.322209	-0.322209	-0.322209	-0.322209	0.251762	0.251762	0.251762	-0.0916264	-0.0916264	-0.0916264	0.00951649	0.00951649	0.00951649	-0.322209	-0.322209	-0.322209	-0.322209	-0.322209	-0.322209	-0.322209
	8	-0.322209	0.995861	0.995861	0.765521	-0.322209	-0.263145	-0.263145	-0.263145	-0.322209	3.41193	3.41193	3.41193	0.935686	0.935686	0.935686	-0.322209	-0.322209	-0.322209	-0.322209	-0.322209	-0.322209	-0.322209	-0.322209	0.494176	0.494176	0.494176	0.471367	0.471367	0.471367	-0.322209	-0.322209	-0.322209	-0.322209	-0.322209	-0.322209	0.612268	0.612268	0.612268	-0.322209	-0.322209	-0.322209	-0.0614345	-0.0614345	-0.0614345	-0.322209	0.156508	0.156508	0.156508
	9	-0.322209	-0.322209	-0.322209	0.620496	0.620496	0.620496	-0.322209	-0.322209	-0.322209	0.239174	2.42396	2.42396	2.46611	0.281321	0.281321	-0.322209	-0.322209	-0.322209	-0.322209	-0.322209	-0.322209	-0.322209	-0.322209	-0.322209	-0.322209	-0.090045	-0.090045	-0.00982216	-0.241986	-0.241986	-0.322209	-0.322209	-0.322209	-0.322209	-0.322209	-0.322209	-0.322209	-0.322209	-0.322209	0.453267	0.453267	0.453267	1.25872	2.0204	2.0204	0.439467	-0.322209	-0.237356
	10	-0.322209	-0.322209	-0.322209	-0.322209	-0.322209	-0.147599	-0.147599	-0.147599	-0.0319216	-0.0319216	1.26577	0.975481	0.975481	-0.322209	-0.322209	-0.322209	-0.322209	-0.322209	0.212513	0.212513	0.212513	-0.322209	-0.322209	-0.322209	-0.322209	-0.322209	-0.322209	-0.322209	-0.322209	-0.322209	-0.322209	-0.322209	-0.322209	-0.167592	-0.167592	0.222144	0.0675272	0.0675272	-0.322209	-0.322209	0.0946862	0.0946862	0.463863	0.0469681	0.172026	0.463424	0.463424	0.372417
	11	-0.322209	-0.322209	-0.322209	-0.322209	0.250189	0.250189	0.250189	-0.322209	1.9557	1.9557	1.9557	-0.322209	-0.322209	-0.322209	-0.322209	-0.322209	-0.322209	-0.274835	-0.274835	-0.213795	-0.261169	-0.261169	0.513639	1.40176	1.40176	0.565917	-0.322209	-0.322209	-0.212758	-0.212758	-0.212758	-0.322209	-0.322209	-0.322209	-0.322209	-0.322209	0.528678	0.596061	0.689637	-0.16125	-0.0853988	-0.178975	-0.178975	-0.322209	-0.322209	-0.322209	-0.322209	-0.164807
	12	3.30415	0.886578	-0.322209	-0.322209	-0.322209	-0.322209	-0.322209	-0.322209	-0.322209	-0.322209	-0.322209	-0.322209	-0.322209	-0.322209	-0.322209	-0.322209	-0.322209	1.24841	1.24841	1.24841	-0.322209	-0.322209	-0.322209	-0.322209	-0.322209	-0.322209	-0.322209	-0.322209	-0.322209	-0.322209	0.214724	0.214724	0.214724	-0.322209	-0.322209	-0.248824	-0.248824	-0.248824	-0.322209	-0.322209	-0.322209	-0.322209	-0.322209	-0.322209	-0.00678815	-0.00678815	-0.00678815	0.128776
	13	-0.322209	0.0794622	0.169034	0.169034	-0.232637	-0.322209	0.666061	0.666061	0.666061	-0.163525	0.539887	0.539887	0.381203	0.0153482	0.0153482	0.0153482	-0.322209	-0.322209	-0.322209	-0.322209	-0.322209	-0.322209	-0.322209	-0.322209	-0.322209	-0.322209	-0.322209	-0.322209	-0.322209	0.177988	0.177988	0.177988	-0.322209	-0.322209	-0.322209	-0.322209	-0.322209	-0.322209	-0.322209	-0.322209	-0.128528	0.00767878	0.00767878	-0.186002	-0.188818	-0.188818	-0.188818	-0.322209
	14	2.3166	2.11202	1.23242	-0.322209	-0.322209	1.02237	1.02237	1.02237	-0.322209	2.59914	2.59914	2.59914	-0.322209	-0.322209	-0.322209	-0.322209	-0.322209	-0.322209	0.438609	0.438609	0.438609	0.392743	0.392743	0.622621	-0.0923309	-0.0923309	-0.322209	-0.322209	-0.322209	-0.322209	-0.322209	-0.322209	0.0889008	0.0889008	0.0889008	-0.265726	-0.265726	-0.265726	-0.322209	-0.322209	-0.322209	-0.322209	-0.322209	-0.322209	-0.128245	-0.128245	-0.128245	0.569964
	15	-0.322209	-0.322209	-0.322209	-0.322209	-0.322209	-0.322209	-0.322209	-0.322209	-0.322209	1.92299	3.66777	3.66777	1.42257	-0.322209	-0.322209	-0.322209	-0.322209	-0.322209	-0.322209	0.211325	0.211325	0.889792	0.356259	0.356259	-0.322209	-0.322209	-0.322209	-0.322209	-0.322209	-0.322209	-0.322209	-0.322209	-0.322209	-0.322209	-0.322209	-0.322209	-0.322209	-0.322209	-0.322209	-0.322209	-0.322209	-0.322209	-0.322209	-0.322209	-0.322209	-0.322209	-0.322209	-0.0770671
	16	-0.322209	-0.322209	-0.322209	-0.322209	-0.322209	-0.322209	0.584717	0.945205	4.10578	3.51475	4.02314	0.862563	0.546667	-0.322209	-0.322209	-0.322209	-0.322209	-0.322209	-0.322209	-0.322209	-0.322209	-0.322209	-0.322209	-0.322209	-0.322209	-0.322209	-0.322209	-0.322209	-0.322209	-0.322209	-0.322209	-0.322209	-0.322209	-0.322209	-0.322209	-0.322209	-0.322209	-0.322209	-0.322209	-0.322209	-0.322209	-0.322209	-0.322209	-0.322209	-0.322209	-0.322209	-0.322209	-0.322209
	17	-0.322209	-0.322209	-0.322209	-0.322209	0.290944	0.290944	0.61292	0.645642	0.645642	4.03701	4.42313	4.42313	0.709787	0.0821746	0.0821746	0.0821746	-0.322209	-0.322209	0.0339903	0.0339903	0.0339903	-0.322209	-0.322209	-0.322209	-0.322209	-0.322209	-0.322209	-0.322209	-0.322209	-0.322209	-0.322209	1.07027	1.07027	1.07027	-0.138724	-0.138724	-0.138724	-0.322209	-0.322209	-0.265625	-0.265625	-0.265625	0.0436667	0.0834184	0.0834184	-0.282457	-0.322209	-0.322209
	18	1.5572	0.304261	-0.322209	-0.322209	-0.322209	-0.322209	-0.322209	-0.322209	-0.322209	-0.322209	-0.193159	-0.193159	0.562853	0.6334	0.6334	-0.122613	-0.322209	-0.322209	-0.322209	-0.322209	-0.322209	1.41504	1.41505	2.39684	0.659587	0.659587	-0.322209	-0.322209	-0.322209	-0.322209	-0.322209	-0.0143744	-0.0143744	1.07852	0.77069	0.77069	-0.322209	0.479465	0.479465	0.479465	0.109485	0.568751	0.568751	0.137057	-0.322209	-0.322209	0.166882	0.166882
	19	-0.322209	-0.322209	-0.322209	-0.322209	-0.322209	-0.322209	0.223312	0.911294	0.911294	0.365774	-0.322209	-0.322209	-0.322209	-0.322209	-0.322209	-0.322209	-0.322209	0.963079	0.96308	0.96308	-0.322209	-0.322209	-0.112888	-0.112888	-0.112888	-0.322209	-0.322209	-0.322209	-0.322209	-0.322209	-0.322209	-0.322209	-0.322209	-0.0992573	0.213167	0.213167	0.744701	0.432276	0.432276	-0.322209	-0.322209	-0.322209	-0.322209	-0.322209	-0.322209	-0.322209	-0.322209	-0.322209
	20	-0.322209	-0.322209	-0.0633104	0.412062	0.412062	0.708788	0.233416	0.233416	0.788686	1.96933	1.96933	0.858437	-0.322209	-0.322209	-0.322209	-0.322209	-0.322209	-0.0712837	-0.0712837	-0.0101844	-0.261109	-0.261109	-0.322209	-0.322209	-0.322209	-0.322209	-0.322209	-0.322209	-0.322209	-0.322209	-0.322209	-0.322209	-0.322209	-0.0840083	-0.0840083	-0.0840083	-0.322209	-0.322209	-0.322209	-0.322209	-0.322209	-0.322209	-0.0017944	-0.0017944	-0.0017944	-0.322209	-0.322209	-0.322209
	21	-0.322209	-0.322209	-0.322209	-0.322209	-0.322209	0.248004	0.248004	0.248004	-0.124187	1.8319	1.8319	1.63388	-0.322209	-0.322209	-0.322209	-0.0814259	-0.0814259	-0.0814259	-0.322209	-0.322209	-0.0966402	-0.0966402	-0.0966402	-0.322209	-0.322209	-0.322209	-0.322209	-0.322209	-0.322209	0.718737	0.718737	0.718737	-0.322209	-0.322209	-0.322209	-0.322209	-0.322209	0.249627	0.249627	0.249627	-0.322209	-0.322209	-0.322209	-0.322209	-0.322209	-0.322209	-0.322209	-0.322209
	22	-0.322209	-0.322209	-0.322209	-0.322209	-0.322209	-0.322209	-0.322209	0.089986	0.089986	1.12415	0.711958	0.711958	-0.322209	-0.322209	0.0314154	0.45346	0.45346	0.0998364	-0.322209	-0.322209	-0.322209	-0.322209	-0.322209	-0.322209	-0.322209	-0.322209	-0.322209	-0.322209	-0.322209	-0.322209	-0.322209	0.0127867	0.0127867	0.0127867	-0.322209	-0.322209	0.601933	2.03801	2.13729	1.21315	-0.222931	-0.322209	-0.322209	-0.322209	-0.322209	-0.322209	-0.322209	-0.322209
	23	-0.322209	0.251186	0.251186	-0.322209	-0.322209	-0.322209	-0.322209	-0.322209	1.22447	1.22447	1.79688	0.250193	0.250193	-0.322209	-0.322209	-0.322209	-0.322209	-0.322209	-0.183511	-0.183511	-0.183511	-0.322209	-0.322209	-0.322209	-0.322209	-0.322209	-0.322209	-0.322209	-0.322209	-0.322209	-0.322209	-0.322209	-0.322209	-0.322209	-0.322209	-0.322209	0.588604	0.588604	0.631453	-0.279359	-0.279359	-0.322209	-0.322209	-0.322209	1.31122	1.31122	1.31122	0.218064
	24	-0.322209	-0.322209	-0.322209	-0.322209	-0.322209	-0.322209	-0.322209	-0.322209	1.81036	1.81036	1.81036	-0.322209	-0.322209	-0.322209	-0.322209	-0.322209	-0.322209	-0.322209	-0.322209	-0.322209	0.228355	0.228355	0.228355	-0.322209	-0.322209	-0.322209	-0.322209	-0.322209	-0.322209	-0.322209	0.0958397	0.0958397	0.0958397	-0.322209	-0.131737	-0.131737	-0.131737	-0.322209	-0.263505	0.171935	0.171935	0.113232	-0.0499555	-0.0275033	-0.0275033	-0.299756	0.544408	0.544408
	25	-0.322209	-0.322209	-0.322209	0.96071	0.96071	0.96071	-0.322209	-0.322209	0.91355	0.91355	0.91355	-0.322209	-0.322209	-0.322209	0.847962	0.847962	0.847962	-0.0122815	-0.0122815	-0.0122815	-0.181754	-0.181754	0.956672	1.1149	1.17296	0.0345307	-0.26415	-0.322209	-0.322209	-0.322209	-0.322209	0.842651	0.842651	0.842651	-0.322209	-0.322209	-0.322209	-0.322209	-0.322209	-0.322209	-0.322209	-0.322209	-0.322209	-0.322209	-0.322209	-0.322209	-0.322209	-0.322209
	26	-0.322209	-0.322209	-0.322209	-0.322209	-0.322209	-0.322209	-0.322209	0.547112	0.547112	1.229	2.71552	2.71552	2.03363	-0.322209	0.309832	0.309832	0.309832	-0.322209	-0.322209	-0.322209	-0.322209	-0.322209	-0.322209	-0.322209	0.638858	0.638858	0.638858	-0.322209	-0.322209	-0.322209	0.290975	0.290975	0.290975	-0.322209	-0.322209	-0.322209	-0.322209	-0.322209	-0.322209	-0.322209	-0.322209	-0.322209	-0.207667	-0.207667	-0.200854	-0.315396	-0.315396	-0.322209
	27	-0.322209	-0.322209	-0.322209	-0.322209	-0.322209	-0.322209	-0.322209	-0.322209	-0.322209	2.27614	2.27614	2.27614	-0.322209	-0.30013	-0.30013	-0.0372223	-0.0593008	-0.0593008	-0.322209	-0.322209	-0.322209	-0.322209	-0.322209	-0.322209	-0.322209	-0.322209	-0.322209	-0.322209	-0.322209	-0.322209	-0.322209	-0.322209	-0.322209	-0.322209	-0.322209	-0.322209	-0.322209	-0.322209	-0.322209	-0.322209	-0.322209	1.6503	2.31405	2.31405	0.341536	-0.322209	0.0534357	0.0534357
	28	-0.322209	1.40036	2.73417	2.73417	1.0116	-0.322209	-0.322209	-0.322209	-0.322209	1.92415	1.92415	1.92415	-0.322209	-0.322209	-0.322209	-0.322209	-0.322209	-0.322209	-0.322209	-0.322209	-0.322209	-0.322209	-0.322209	-0.322209	-0.322209	-0.322209	-0.322209	-0.322209	0.157328	0.157328	0.157328	-0.322209	-0.322209	-0.322209	-0.322209	-0.322209	-0.322209	-0.322209	-0.322209	-0.322209	-0.322209	-0.322209	-0.322209	-0.322209	-0.322209	-0.322209	-0.146321	-0.056072
	29	-0.322209	0.494878	0.494878	0.494878	-0.322209	-0.322209	0.968797	0.968797	0.968797	-0.177114	-0.177114	1.34885	1.20375	1.20375	-0.322209	-0.322209	0.995988	0.995988	0.995988	-0.322209	-0.322209	-0.322209	-0.322209	-0.322209	-0.280152	-0.280152	-0.280152	-0.322209	-0.322209	-0.322209	-0.322209	-0.207539	-0.207539	-0.204532	-0.106616	-0.106616	-0.109624	-0.322209	-0.322209	-0.322209	-0.322209	-0.322209	-0.322209	-0.322209	-0.322209	-0.322209	-0.322209	-0.322209
	30	3.74152	1.03237	-0.322209	-0.322209	-0.322209	-0.322209	-0.322209	-0.322209	-0.322209	2.35892	2.59285	2.59285	0.301098	0.0671725	0.0671725	-0.322209	-0.322209	-0.322209	-0.322209	-0.322209	-0.322209	1.03478	1.03478	1.03478	-0.322209	-0.322209	-0.322209	-0.322209	-0.315056	-0.315056	-0.315056	-0.322209	-0.322209	-0.322209	-0.322209	-0.322209	-0.322209	-0.322209	-0.322209	-0.322209	-0.322209	-0.322209	0.725965	1.09154	1.09154	0.0433666	-0.322209	-0.322209
	31	-0.322209	-0.322209	-0.322209	-0.322209	-0.322209	-0.322209	1.00366	1.00366	2.00036	1.1687	1.1687	0.172003	-0.322209	-0.322209	-0.322209	-0.322209	-0.322209	-0.322209	-0.322209	-0.322209	-0.322209	-0.322209	-0.00448464	-0.00448464	-0.00448464	-0.283571	0.460854	0.460854	1.03117	0.28674	0.28674	-0.322209	-0.11604	0.741953	0.741953	0.535785	-0.322209	-0.322209	0.162209	0.162209	0.162209	-0.322209	-0.322209	-0.322209	-0.322209	-0.322209	-0.322209	-0.322209
	32	-0.322209	0.426483	0.426483	-0.322209	-0.322209	-0.322209	-0.322209	1.37998	1.37998	2.0398	0.337615	1.70439	1.04456	1.04456	-0.322209	-0.280793	-0.280793	-0.280793	-0.322209	-0.322209	-0.322209	-0.322209	-0.322209	-0.322209	-0.322209	-0.322209	-0.322209	0.192483	0.192483	0.192483	-0.322209	-0.322209	-0.322209	-0.322209	-0.322209	-0.322209	-0.322209	-0.322209	-0.322209	-0.322209	-0.182309	-0.182309	-0.182309	-0.322209	-0.322209	-0.322209	-0.322209	0.487274
	33	-0.134284	2.76814	2.7055	1.867	-0.322209	-0.322209	-0.322209	-0.322209	-0.322209	-0.322209	1.49078	1.49078	1.49078	-0.322209	-0.322209	-0.322209	-0.322209	-0.322209	-0.322209	-0.322209	-0.322209	-0.322209	-0.322209	-0.322209	-0.322209	0.182343	0.182343	0.182343	-0.322209	-0.322209	-0.322209	-0.322209	-0.322209	-0.322209	-0.0758483	-0.0758483	-0.0758483	-0.322209	-0.322209	-0.322209	-0.322209	-0.322209	-0.322209	-0.322209	-0.322209	0.355465	0.495807	0.495807
	34	-0.322209	-0.322209	-0.322209	-0.322209	0.386995	0.386995	0.386995	0.306484	0.306484	0.306484	-0.322209	-0.322209	-0.322209	-0.322209	-0.0701108	-0.0701108	-0.0701108	-0.322209	-0.322209	-0.322209	-0.28906	-0.28906	0.501087	0.467939	0.798302	0.00815499	0.097899	-0.232465	-0.232465	-0.322209	-0.322209	-0.322209	-0.322209	0.220072	0.220072	0.936033	1.16727	1.16727	0.451313	-0.322209	-0.322209	-0.322209	-0.322209	-0.322209	-0.322209	-0.322209	-0.322209	-0.322209
	35	-0.322209	-0.322209	-0.322209	-0.322209	0.0892683	0.733025	0.733025	0.321548	-0.322209	0.812342	0.812342	0.812342	-0.322209	-0.322209	-0.322209	-0.322209	-0.322209	-0.322209	-0.322209	-0.322209	-0.322209	0.186719	0.186719	0.186719	-0.322209	-0.322209	0.56593	0.56593	0.56593	-0.322209	-0.322209	-0.322209	-0.322209	-0.322209	-0.0786915	-0.0786915	-0.0786915	0.084912	0.084912	0.24414	-0.16298	-0.16298	-0.322209	-0.322209	-0.322209	0.959592	0.959592	0.959592
	36	-0.322209	-0.322209	-0.322209	-0.322209	-0.322209	-0.322209	-0.322209	-0.322209	0.595758	0.595758	0.595758	1.02802	1.02802	1.02802	-0.322209	-0.322209	-0.322209	-0.322209	-0.322209	-0.322209	0.12312	0.12312	0.12312	-0.322209	-0.322209	-0.322209	-0.322209	-0.322209	-0.322209	-0.322209	0.626429	0.626429	0.626429	-0.322209	-0.322209	-0.322209	1.68199	1.68199	1.68199	-0.322209	-0.322209	-0.322209	-0.322209	-0.322209	-0.322209	-0.322209	0.747907	0.747907
	37	-0.322209	-0.322209	-0.322209	-0.322209	-0.322209	-0.322209	1.72592	1.72592	1.76903	-0.279093	-0.279093	1.48913	1.48913	1.48913	-0.322209	-0.322209	-0.322209	1.24853	1.24853	1.24853	-0.322209	-0.322209	-0.322209	-0.322209	-0.322209	-0.322209	-0.322209	-0.322209	-0.322209	-0.322209	-0.322209	-0.322209	-0.322209	-0.29825	-0.29825	-0.29825	0.516082	0.516082	0.516082	-0.322209	-0.322209	-0.322209	-0.322209	-0.263029	-0.263029	-0.263029	-0.322209	-0.322209
	38	-0.322209	-0.322209	-0.322209	0.104418	0.104418	0.104418	-0.322209	1.22874	1.22874	1.6823	0.978967	0.978967	0.525398	-0.322209	-0.322209	-0.322209	-0.00173604	-0.00173604	-0.00173604	-0.322209	-0.322209	-0.322209	-0.322209	0.286685	0.69636	0.69636	0.0874657	-0.322209	-0.322209	0.271245	0.271245	0.271245	-0.322209	-0.322209	-0.322209	-0.322209	-0.322209	-0.0384938	0.430417	0.430417	0.493257	0.0243466	0.0243466	-0.322209	-0.322209	-0.322209	-0.322209	-0.322209
	39	-0.322209	-0.322209	-0.191216	-0.191216	-0.191216	1.07372	1.07372	1.07372	0.574599	0.574599	0.574599	1.12679	1.12679	1.12679	-0.322209	-0.322209	-0.322209	-0.322209	-0.322209	-0.322209	-0.322209	-0.322209	-0.322209	-0.322209	0.182886	0.363651	0.363651	-0.141444	-0.322209	-0.322209	-0.322209	-0.322209	-0.322209	-0.322209	-0.322209	-0.322209	-0.322209	-0.322209	-0.322209	-0.322209	-0.322209	-0.322209	-0.322209	-0.322209	-0.322209	0.381544	0.381544	0.381544
	40	-0.322209	-0.0266971	-0.0266971	-0.322209	-0.255394	-0.255394	-0.255394	-0.322209	0.73816	0.73816	1.18332	0.141895	0.141895	1.68721	1.66826	1.66826	-0.322209	-0.322209	-0.322209	-0.322209	-0.322209	-0.322209	-0.322209	-0.322209	-0.322209	-0.322209	-0.322209	-0.322209	-0.322209	-0.322209	-0.322209	-0.322209	-0.322209	-0.322209	-0.322209	-0.322209	-0.322209	-0.322209	-0.322209	-0.171674	-0.171674	-0.171674	-0.322209	-0.322209	-0.322209	-0.322209	-0.322209	-0.322209
	41	-0.322209	-0.322209	-0.0159166	-0.0159166	-0.0159166	-0.322209	-0.322209	-0.322209	0.330019	1.03856	1.14297	1.7886	1.08006	0.975651	-0.322209	-0.322209	-0.322209	-0.322209	-0.322209	-0.322209	-0.322209	-0.322209	-0.322209	-0.149228	0.517178	0.517178	0.344198	-0.322209	-0.322209	-0.322209	-0.322209	-0.322209	0.590008	1.01345	1.48996	0.577742	0.154303	-0.322209	-0.322209	-0.322209	-0.322209	-0.322209	-0.322209	-0.322209	-0.322209	-0.322209	-0.322209	-0.322209
	42	2.93345	0.763012	-0.322209	-0.322209	-0.322209	-0.322209	-0.322209	-0.322209	-0.322209	1.07933	2.13349	2.13349	0.731951	-0.322209	-0.322209	-0.322209	-0.322209	-0.322209	-0.280915	-0.280915	-0.280915	0.321619	0.321619	0.321619	-0.103991	-0.103991	-0.103991	-0.322209	-0.322209	-0.322209	-0.322209	-0.322209	-0.322209	-0.322209	-0.297655	-0.297655	0.113589	0.0890349	0.0890349	-0.322209	-0.322209	-0.322209	-0.322209	-0.322209	1.1387	1.1387	1.1387	-0.322209
	43	-0.322209	0.787896	0.787896	-0.322209	-0.322209	-0.322209	-0.322209	-0.322209	-0.284004	2.70411	2.70411	6.45332	3.46521	3.46521	-0.322209	-0.322209	-0.322209	-0.322209	-0.322209	-0.322209	-0.322209	-0.322209	-0.322209	-0.322209	-0.322209	-0.322209	-0.322209	-0.322209	-0.322209	-0.322209	-0.149087	-0.149087	-0.149087	1.43375	1.43375	1.43375	-0.322209	0.355788	0.355788	0.355788	-0.322209	-0.322209	-0.322209	-0.322209	-0.322209	-0.322209	-0.322209	-0.322209
	44	-0.322209	-0.322209	-0.322209	0.0845215	0.0845215	0.0845215	-0.322209	1.09732	1.09732	1.6715	0.927542	0.927542	0.353365	-0.322209	-0.322209	0.180187	0.180187	0.180187	-0.322209	-0.322209	-0.322209	-0.322209	-0.322209	-0.322209	-0.322209	-0.322209	-0.322209	-0.322209	-0.322209	-0.322209	-0.322209	-0.322209	-0.322209	-0.322209	-0.322209	-0.322209	-0.322209	-0.322209	-0.322209	-0.322209	-0.322209	-0.322209	-0.322209	-0.322209	-0.322209	1.50248	1.50248	1.50248
	45	-0.322209	0.515379	0.608922	0.608922	-0.228665	-0.322209	-0.322209	-0.322209	0.428408	1.83416	1.83416	1.08355	0.0832437	0.0832436	2.09615	1.69069	1.69069	-0.322209	0.112556	0.112556	0.112556	-0.322209	-0.322209	-0.322209	-0.322209	-0.322209	-0.322209	-0.322209	-0.322209	-0.322209	1.97522	1.97522	1.97522	-0.322209	-0.322209	-0.322209	-0.322209	-0.322209	0.492299	1.41804	1.41804	0.603533	-0.322209	0.0367322	0.411909	0.411909	0.0529679	-0.322209
	46	4.14097	1.16552	-0.322209	-0.322209	-0.322209	-0.322209	-0.322209	-0.322209	2.22199	2.26235	2.26235	-0.281851	-0.322209	-0.322209	-0.322209	-0.322209	-0.266325	-0.266325	-0.266325	-0.322209	-0.322209	-0.322209	-0.322209	-0.322209	-0.322209	-0.322209	-0.322209	-0.322209	-0.322209	0.410661	0.410661	0.410661	-0.322209	-0.322209	-0.322209	-0.322209	-0.322209	-0.322209	-0.322209	0.397434	0.397434	0.397434	-0.322209	-0.322209	-0.322209	-0.322209	-0.218392	0.263906
	47	-0.322209	0.532774	0.532774	0.532774	-0.322209	-0.322209	-0.322209	-0.246641	-0.246641	-0.246641	-0.322209	0.717093	0.717093	0.717093	-0.322209	0.0682008	0.0682008	0.0682008	-0.322209	-0.322209	-0.257397	-0.257397	-0.206145	-0.270956	0.0396124	-0.0116397	0.147814	-0.162755	-0.162755	-0.322209	-0.322209	-0.322209	-0.322209	-0.322209	-0.322209	-0.322209	-0.322209	-0.322209	-0.322209	-0.322209	-0.322209	0.0564751	0.0564751	0.0564751	-0.322209	-0.322209	-0.322209	-0.322209
	48	-0.322209	-0.322209	-0.322209	-0.322209	-0.322209	-0.322209	-0.322209	-0.322209	-0.322209	1.28305	1.28305	1.33497	-0.270287	-0.270287	-0.322209	0.264897	0.264897	0.264897	0.605205	1.37775	1.37775	0.450338	-0.322209	-0.322209	-0.322209	-0.322209	-0.0532482	-0.0532482	-0.0532482	-0.322209	-0.322209	-0.322209	-0.322209	-0.322209	-0.322209	-0.322209	-0.322209	-0.322209	-0.322209	-0.322209	-0.322209	-0.322209	-0.322209	0.242808	0.242808	0.242808	-0.322209	-0.322209
	49	-0.322209	-0.322209	-0.322209	-0.322209	0.109698	0.109698	0.222169	-0.209737	-0.209737	1.29365	1.82304	1.82304	1.13911	0.609724	0.820896	-0.111036	-0.111036	0.136128	0.136128	0.136128	-0.322209	-0.322209	-0.322209	-0.322209	-0.322209	-0.322209	-0.322209	-0.322209	-0.322209	0.159093	0.560961	0.876289	0.394988	0.765934	0.450606	0.450606	-0.322209	-0.322209	0.552274	0.552274	0.552274	-0.322209	-0.322209	0.267628	0.551553	1.96145	1.37162	1.08769
	50	-0.322209	-0.322209	-0.322209	-0.0868236	-0.0208625	-0.0208625	1.10171	1.03575	1.03575	-0.322209	-0.322209	-0.322209	-0.322209	-0.322209	-0.243827	-0.243827	-0.152354	-0.230735	-0.230735	-0.322209	-0.322209	-0.322209	-0.322209	-0.322209	-0.322209	-0.322209	1.73649	1.73649	1.73649	-0.322209	-0.322209	-0.322209	-0.241631	-0.241631	-0.241631	-0.322209	-0.322209	-0.0239927	-0.0239927	-0.0239927	-0.322209	-0.322209	-0.322209	-0.322209	-0.322209	-0.102813	0.529909	0.529909
	51	-0.322209	-0.322209	-0.322209	-0.322209	-0.322209	-0.322209	-0.322209	-0.322209	1.98932	3.75881	3.75881	1.44729	-0.322209	-0.322209	-0.322209	-0.322209	-0.322209	-0.322209	-0.322209	0.335682	0.335682	0.335682	-0.322209	-0.322209	-0.322209	0.531468	0.531468	0.576608	-0.194461	-0.194461	-0.2396	-0.322209	1.10254	1.10254	1.10254	-0.322209	0.506432	0.506432	0.506432	-0.322209	0.197896	0.373987	0.373987	-0.146117	-0.322209	-0.322209	-0.322209	-0.322209
	52	-0.322209	0.0328979	0.0328979	-0.304127	1.38977	1.38977	1.38977	0.303269	0.303269	0.303269	1.82698	1.82698	1.82698	-0.322209	-0.322209	-0.322209	-0.322209	-0.322209	-0.322209	0.0424547	0.0424547	0.434113	0.440165	0.440165	0.0485066	-0.322209	0.305845	0.305845	1.51017	0.913597	0.913597	-0.29073	-0.251994	-0.251994	-0.251994	0.534817	0.534817	0.534817	-0.322209	-0.322209	-0.322209	-0.322209	-0.322209	-0.322209	-0.322209	-0.322209	0.120079	0.120079
	53	-0.322209	-0.322209	-0.322209	-0.322209	-0.322209	-0.322209	-0.322209	-0.322209	-0.322209	1.22371	1.22371	1.22371	-0.322209	-0.322209	0.199627	0.199627	0.721219	0.199383	0.199383	-0.322209	-0.322209	-0.322209	-0.109101	-0.109101	-0.109101	1.90585	1.90585	1.90585	-0.0176848	-0.0176848	-0.0165405	0.315549	0.315549	0.314405	0.340502	0.340502	0.340502	-0.076419	0.430764	0.430764	0.184975	0.0366935	0.0366935	0.0366935	-0.322209	-0.322209	-0.322209	0.6629
	54	-0.322209	1.0462	1.0462	1.0462	-0.322209	-0.322209	-0.322209	0.154627	2.36634	2.40047	1.92363	-0.0790967	-0.113229	-0.113229	-0.322209	-0.322209	0.852312	0.852312	0.852312	-0.322209	-0.322209	-0.322209	-0.322209	-0.322209	-0.322209	-0.322209	-0.322209	-0.322209	-0.322209	0.660822	0.660822	0.660822	-0.322209	-0.322209	-0.322209	-0.322209	-0.322209	-0.322209	-0.322209	-0.322209	-0.322209	-0.322209	-0.322209	-0.322209	-0.322209	-0.322209	-0.322209	-0.322209
	55	-0.322209	-0.322209	-0.322209	-0.322209	-0.227119	-0.227119	1.13346	1.03837	1.03837	0.920736	0.920736	0.920736	-0.322209	-0.322209	-0.322209	-0.322209	-0.322209	-0.322209	0.210804	0.210804	0.210804	-0.322209	-0.322209	-0.322209	0.922975	0.922975	0.922975	-0.322209	-0.322209	0.180735	0.180735	0.180735	-0.322209	-0.322209	-0.12186	-0.12186	-0.12186	-0.322209	-0.322209	-0.322209	-0.322209	-0.322209	-0.322209	-0.322209	0.692417	0.692417	0.692417	-0.322209
	56	-0.322209	-0.183616	1.27385	1.27385	1.13526	-0.322209	0.0370161	0.0370161	0.572006	0.212782	1.23387	2.65609	2.65609	1.635	-0.322209	-0.322209	-0.322209	-0.322209	-0.322209	-0.322209	-0.322209	-0.322209	-0.322209	-0.322209	-0.322209	-0.322209	-0.322209	-0.322209	-0.0452982	-0.0452982	-0.0452982	-0.322209	-0.322209	-0.322209	-0.322209	0.072043	0.205829	0.205829	-0.188422	-0.322209	-0.322209	-0.322209	-0.322209	-0.173957	-0.173957	0.0415718	0.0948862	0.0948862
	57	-0.322209	-0.322209	-0.322209	-0.322209	-0.322209	0.182071	0.504872	0.504872	0.000592485	0.472775	0.472775	0.472775	0.107091	0.107091	0.107091	-0.322209	-0.322209	-0.0288789	-0.0288789	0.254476	-0.0388541	-0.0388541	-0.322209	-0.322209	-0.322209	-0.322209	-0.322209	1.0309	1.0309	1.0309	-0.322209	0.186061	0.186061	0.186061	-0.322209	-0.322209	-0.322209	-0.322209	-0.322209	0.886858	0.886858	0.933587	-0.27548	-0.27548	-0.322209	-0.322209	-0.322209	-0.322209
	58	-0.322209	-0.322209	-0.322209	0.207061	0.54754	0.54754	0.01827	0.00114684	0.00114684	0.00114684	1.89015	1.89015	1.89015	-0.322209	-0.322209	-0.322209	-0.322209	-0.322209	-0.322209	1.2004	1.2004	1.2004	-0.322209	-0.322209	-0.322209	-0.322209	-0.322209	-0.322209	-0.322209	0.955148	0.955148	0.955148	-0.322209	-0.322209	-0.322209	-0.322209	-0.322209	-0.322209	-0.322209	-0.322209	-0.322209	-0.322209	-0.322209	-0.322209	0.268951	0.63734	0.63734	0.04618
	59	-0.227331	-0.290583	-0.322209	-0.322209	-0.322209	-0.322209	0.813968	0.813968	0.832203	0.183817	0.183817	0.165582	-0.322209	-0.109971	1.29203	1.29203	1.07979	-0.322209	0.0277696	0.0277696	0.0277696	-0.322209	-0.322209	-0.322209	-0.322209	-0.322209	0.195917	0.195917	0.195917	-0.322209	-0.322209	0.186983	0.186983	0.186983	-0.322209	-0.322209	-0.322209	0.296228	0.296228	0.296228	-0.322209	-0.322209	-0.322209	-0.23369	-0.23369	-0.23369	-0.322209	-0.322209
	60	-0.322209	-0.322209	-0.322209	0.755032	0.84486	0.84486	-0.23238	-0.322209	-0.322209	1.01875	1.01875	1.01875	-0.322209	-0.322209	-0.322209	-0.322209	-0.322209	-0.322209	-0.322209	-0.322209	-0.322209	-0.322209	-0.322209	-0.322209	-0.322209	-0.322209	-0.322209	-0.322209	-0.322209	-0.322209	0.802473	0.982078	0.982078	-0.142603	-0.322209	0.136952	0.136952	0.136952	-0.322209	-0.322209	-0.322209	-0.322209	-0.322209	-0.322209	0.196324	0.196324	1.34326	0.824726
	Mean neural activity	0.0456613	0.0771494	0.0201738	-0.0096914	-0.0731871	-0.0438356	0.103103	0.175704	0.496194	1.14899	1.40109	1.2591	0.481066	0.117812	-0.0126276	-0.0717321	-0.0471278	-0.0828858	-0.067134	-0.0679094	-0.138761	-0.104946	-0.0672222	-0.0370568	-0.0461506	-0.0956297	-0.0510699	-0.0961115	-0.107511	-0.111029	-0.0428301	-0.00290517	-0.0394847	-0.0358643	-0.0778296	-0.0803864	-0.0593331	-0.00857317	-0.0031476	-0.0681645	-0.136248	-0.120223	-0.0803414	-0.0526327	-0.0204895	-0.00148026	0.0283603	-0.00669565
RSC cell 1
		Trial frame
	Trial num.	1	2	3	4	5	6	7	8	9	10	11	12	13	14	15	16	17	18	19	20	21	22	23	24	25	26	27	28	29	30	31	32	33	34	35	36	37	38	39	40	41	42	43	44	45	46	47	48
Left trial type	1	-0.226934	-0.226934	-0.226934	-0.14326	-0.14326	-0.14326	-0.226934	-0.226934	-0.226934	-0.226934	-0.0167133	0.0522601	0.0924085	-0.117812	-0.186786	0.135806	0.135806	0.135806	-0.226934	-0.0287041	0.218366	0.245367	0.0471368	-0.199933	-0.226934	-0.226934	-0.226934	-0.226934	-0.226934	-0.226934	-0.226934	-0.226934	-0.226934	-0.226934	-0.226934	-0.226934	-0.226934	-0.226934	-0.226934	-0.226934	-0.226934	-0.226934	-0.125579	-0.125579	0.152966	0.0516117	0.28082	0.00227425
	2	-0.226934	-0.226934	-0.226934	-0.226934	-0.226934	-0.226934	-0.226934	-0.226934	-0.226934	-0.226934	-0.226934	-0.226934	-0.226934	-0.226934	-0.00701086	-0.00701086	-0.00701086	-0.226934	-0.226934	-0.226934	-0.226934	-0.226934	-0.177841	-0.126428	-0.103028	-0.152121	-0.203534	-0.126199	-0.126199	-0.126199	-0.226934	-0.226934	-0.226934	-0.226934	-0.226934	-0.226934	-0.226934	-0.226934	0.0273696	0.0273696	0.0273696	-0.226934	-0.226934	-0.226934	-0.226934	-0.226934	-0.226934	-0.226934
	3	-0.226934	-0.05444	-0.05444	-0.05444	-0.226934	-0.226934	-0.226934	-0.226934	-0.226934	-0.226934	-0.226934	-0.226934	-0.226934	-0.226934	-0.226934	-0.226934	-0.226934	-0.226934	0.102931	3.79769	3.79769	3.46782	-0.226934	-0.226934	-0.226934	-0.226934	-0.226934	-0.226934	-0.226934	-0.226934	-0.226934	-0.226934	-0.226934	-0.226934	0.272985	0.272985	0.272985	-0.226934	-0.223971	-0.223971	-0.223971	0.470882	0.841623	0.841623	0.143807	-0.226934	-0.226934	-0.226934
	4	-0.226934	-0.158572	-0.0634732	0.0435411	0.0435411	-0.0515575	-0.226934	-0.226934	-0.226934	-0.226934	-0.226934	-0.226934	-0.226934	-0.226934	-0.226934	-0.226934	-0.226934	-0.0402328	-0.0402328	-0.0402328	-0.132959	-0.132959	0.290581	0.428241	0.489689	0.0661495	-0.165486	-0.103969	-0.00555153	-0.00555152	-0.128516	-0.226934	-0.226934	-0.226934	-0.226934	-0.226934	-0.226934	-0.226934	-0.226934	-0.187947	-0.187947	-0.187947	0.253206	0.253206	0.253206	-0.226934	-0.226934	-0.182872
	5	-0.226934	-0.226934	0.137852	0.137852	0.137852	-0.226934	-0.226934	-0.226934	-0.226934	-0.226934	-0.226934	-0.226934	-0.226934	-0.226934	-0.0739174	2.07584	2.88827	5.3773	3.82497	3.01254	3.94901	4.74146	4.74146	1.16295	-0.226934	-0.226934	-0.226934	-0.226934	-0.226934	0.0094106	0.0094106	0.0094106	0.21526	0.21526	0.21526	-0.226934	-0.226934	-0.226934	-0.226934	-0.173762	-0.173762	-0.0761166	-0.00784926	-0.00784926	-0.105494	-0.226934	-0.0497683	-0.0497683
	6	-0.226934	-0.226934	-0.226934	-0.0746569	-0.0266519	-0.0266519	-0.178929	-0.204455	0.136942	0.136942	0.790182	0.448786	0.448786	-0.226934	-0.226934	-0.226934	-0.226934	0.214789	0.214789	0.214789	-0.226934	-0.226934	-0.226934	-0.226934	-0.226934	-0.226934	-0.226934	-0.226934	-0.226934	-0.226934	0.182407	0.182407	0.182407	-0.226934	-0.226934	0.21133	0.248524	0.248524	-0.18974	-0.226934	-0.226934	-0.226934	0.413098	0.413098	0.413098	-0.226934	0.0453924	0.0453924
	7	-0.226934	-0.226934	-0.226934	-0.226934	-0.226934	-0.226934	-0.226934	-0.101433	-0.101433	-0.101433	0.470264	0.470264	0.470264	-0.226934	-0.226934	-0.226934	-0.226934	-0.226934	0.0957409	0.791116	0.791116	0.468441	-0.148685	-0.148685	-0.148685	-0.226934	-0.226934	-0.226934	-0.226934	-0.226934	-0.226934	-0.226934	-0.226934	-0.226934	-0.226934	-0.226934	-0.226934	-0.226934	-0.226934	-0.226934	-0.226934	-0.226934	0.594924	0.594924	1.50824	0.686384	0.686384	0.30417
	8	-0.226934	-0.226934	-0.226934	-0.226934	-0.226934	-0.226934	-0.226934	0.0171493	0.0171493	0.0171493	-0.226934	-0.226934	0.276133	0.276133	0.538513	0.072778	0.072778	-0.189602	-0.226934	-0.226934	-0.226934	-0.226934	-0.226934	0.178309	0.178309	0.178309	-0.226934	-0.226934	-0.226934	-0.226934	-0.037988	0.170527	0.275567	0.522012	0.417777	0.639796	0.204405	0.156256	-0.170803	-0.170803	-0.226934	-0.226934	-0.226934	-0.226934	-0.226934	-0.226934	-0.226934	-0.103813
	9	0.0559094	-0.132653	-0.141702	-0.0638226	-0.0638226	-0.149055	-0.226934	-0.126461	-0.12646	-0.0737369	-0.174211	-0.174211	-0.226934	-0.226934	-0.226934	-0.226934	0.153775	0.310205	0.310205	-0.0705036	0.00979564	1.07428	1.82554	3.11698	2.75396	2.42595	0.897781	0.196315	-0.226934	-0.226934	-0.0352903	0.22944	0.22944	1.38088	1.11615	2.14125	0.798164	0.798164	0.54955	0.54955	1.2789	0.502419	0.502419	-0.226934	-0.226934	-0.226934	-0.226934	-0.226934
	10	-0.226934	-0.226934	-0.226934	-0.0969908	-0.0969908	-0.0969908	-0.226934	-0.226934	-0.226934	0.290071	0.290071	0.290071	-0.226934	-0.226934	-0.223329	0.0385289	0.0385289	0.0349241	-0.226934	0.0399925	0.747211	0.748555	0.943983	0.236765	0.304955	-0.066345	-0.066345	-0.135879	-0.226934	-0.226934	-0.226934	-0.226934	-0.226934	-0.226934	-0.226934	0.098288	0.579121	0.895584	0.688508	0.207676	-0.108788	-0.226934	-0.226934	-0.226934	-0.226934	-0.095922	-0.095922	-0.095922
	11	-0.226934	-0.226934	-0.226934	-0.226934	-0.226934	-0.226934	-0.00327414	-0.00327414	-0.00327414	0.232671	0.232671	0.232671	-0.226934	-0.226934	-0.226934	-0.226934	-0.226934	-0.226934	-0.226934	0.0445562	0.0445562	0.0445562	-0.226934	-0.226934	-0.226934	-0.226934	-0.226934	-0.226934	-0.226934	-0.226934	-0.226934	-0.182476	-0.182476	-0.00255264	-0.0470109	0.205978	0.0260548	0.0260548	-0.226934	-0.226934	-0.226934	-0.226934	-0.226934	-0.226934	-0.0188167	-0.0188167	0.0786832	-0.0213912
	12	-0.226934	-0.226934	-0.173156	-0.151195	-0.0883926	-0.142171	-0.164132	0.163962	0.163962	0.163962	-0.226934	0.02041	0.02041	0.233826	-0.0135179	-0.0135179	-0.226934	-0.226934	-0.114892	-0.114892	2.68187	5.6072	7.11945	4.86605	3.28484	3.78409	3.24072	2.6836	1.46139	3.60726	5.50163	6.90006	4.75419	2.49902	0.311315	0.311315	-0.226934	-0.226934	-0.226934	-0.226934	-0.226934	-0.226934	-0.226934	-0.226934	-0.226934	-0.226934	-0.226934	-0.226934
	13	-0.226934	-0.226934	-0.226934	-0.226934	-0.226934	-0.226934	-0.226934	-0.226934	-0.0328125	-0.0328125	-0.0328125	-0.202951	-0.202951	-0.202951	-0.226934	-0.226934	-0.226934	-0.226934	0.395468	0.415549	3.31613	4.58351	5.01864	5.59302	3.70324	3.93539	1.44362	1.44362	0.874444	-0.108758	-0.108758	-0.226934	-0.226934	-0.226934	-0.226934	-0.226934	0.144373	1.08228	2.57378	2.88312	1.94521	0.453706	-0.226934	-0.226934	-0.226934	-0.226934	-0.138359	-0.138359
	14	-0.226934	-0.127304	-0.127304	-0.127304	-0.106884	-0.106884	0.216084	0.0960342	0.0960342	-0.0494135	-0.0494135	0.0564631	-0.121058	-0.121058	-0.226934	-0.226934	0.235268	0.325914	0.325914	-0.136288	0.212181	1.03277	1.6132	1.17408	0.516004	-0.0644254	-0.0644254	-0.226934	-0.226934	-0.226934	-0.226934	-0.0253943	-0.0253943	1.59426	1.39272	1.39272	-0.226934	-0.226934	-0.226934	-0.226934	-0.154606	-0.0221113	0.718669	0.646341	0.513847	-0.226934	-0.226934	-0.226934
	15	-0.226934	0.0524525	0.0524525	-0.0879626	-0.226934	-0.226934	-0.226934	-0.226934	-0.226934	-0.226934	-0.226934	-0.226934	-0.226934	-0.0698094	-0.0698094	-0.0698094	-0.226934	-0.226934	-0.226934	-0.226934	0.174758	0.174758	0.174758	-0.226934	-0.226934	-0.226934	-0.226934	-0.172517	-0.172517	-0.135319	-0.189737	0.156402	0.312832	0.312832	-0.0333074	-0.226934	-0.226934	-0.093996	-0.093996	-0.093996	-0.226934	-0.226934	-0.226934	-0.0614533	-0.0614533	-0.0614533	-0.226934	-0.226934
	16	-0.226934	-0.226934	-0.0967322	-0.0967322	-0.0967322	0.021137	0.200698	0.200698	-0.047373	-0.226934	-0.0399569	-0.0399569	-0.0399569	-0.226934	-0.226934	-0.0519478	-0.0519478	-0.0519478	-0.226934	-0.0909894	1.13832	2.42535	3.14378	2.97992	4.38496	3.55419	2.48875	-0.203321	-0.226934	-0.226934	-0.226934	-0.226934	-0.226934	-0.226934	0.308866	1.00315	1.00315	0.467345	-0.226934	-0.226934	-0.226934	-0.226934	-0.226934	-0.134607	-0.134607	-0.134607	-0.216686	0.123005
	17	-0.226934	-0.226934	-0.226934	-0.226934	-0.226934	-0.226934	-0.0579463	-0.0579463	-0.0579463	0.17771	0.17771	0.17771	-0.226934	-0.226934	-0.20803	0.0290587	0.0290587	0.132817	0.416021	1.6551	1.53244	2.69789	1.45881	1.59774	0.323754	0.982736	0.8438	0.635074	0.296338	1.58043	1.3774	1.05716	0.185313	0.185313	0.185313	1.0672	1.0672	1.0672	-0.226934	-0.226934	-0.226934	-0.226934	-0.226934	-0.226934	0.28358	0.28358	0.28358	0.0611862
	18	-0.226934	-0.114111	-0.114111	-0.0553791	-0.168202	-0.168202	-0.151089	-0.151089	-0.151089	-0.0828609	-0.0828609	-0.0828609	-0.226934	-0.226934	-0.226934	-0.223919	-0.223919	-0.223919	-0.226934	1.02144	1.02144	1.33443	0.798899	1.70133	1.38834	0.675501	-0.226934	-0.226934	-0.226934	-0.0155274	-0.0155274	0.200368	-0.011039	-0.011039	-0.0391756	2.7063	6.09363	5.90587	3.16039	-0.226934	0.667769	0.667769	0.667769	-0.226934	-0.226934	-0.226934	-0.226934	-0.226934
	19	-0.154271	-0.202713	-0.226934	-0.226934	-0.226934	-0.226934	-0.226934	-0.226934	-0.226934	-0.178929	-0.178929	-0.178929	-0.226934	-0.226934	-0.226934	-0.0802576	0.0782699	0.15572	0.0490673	-0.10946	0.00789798	0.0347377	0.0347377	-0.16007	-0.226934	-0.226934	-0.226934	-0.226934	-0.226934	-0.226934	-0.226934	-0.226934	-0.226934	-0.226934	-0.226934	-0.226934	-0.226934	-0.226934	-0.226934	0.0253554	0.0253554	0.0708349	-0.181455	-0.181455	-0.181749	1.41916	1.41916	1.37397
	20	-0.226934	-0.226934	-0.226934	-0.226934	-0.226934	-0.226934	-0.226934	-0.226934	0.0663655	0.139249	1.60357	1.31027	1.23739	-0.18477	0.306613	0.306613	0.264449	0.194858	0.61182	0.61182	0.190515	0.452806	0.452806	1.59583	0.916579	0.916579	-0.226934	0.705512	0.965385	0.965385	0.0329387	-0.226934	-0.226934	-0.226934	-0.226934	-0.226934	-0.226934	-0.226934	-0.226934	-0.226934	-0.179199	-0.179199	-0.179199	1.43161	1.60753	1.60753	-0.0510137	-0.226934
	21	-0.226934	0.141656	0.141656	0.141656	-0.226934	-0.226934	0.233997	0.233997	0.233997	0.367047	0.367047	0.367047	-0.226934	-0.226934	-0.226934	-0.226934	-0.226934	-0.0469478	1.1799	1.43615	1.25616	0.307118	2.66534	5.15303	5.41184	2.80483	1.01048	2.57378	4.68102	3.98767	1.88776	-0.226934	-0.226934	-0.226934	-0.226934	-0.226934	-0.226934	-0.226934	-0.226934	-0.226934	-0.226934	-0.226934	-0.226934	-0.226934	-0.226934	-0.226934	-0.226934	-0.226934
	22	0.279951	-0.0579723	-0.226934	-0.226934	-0.226934	0.201433	0.201433	0.201433	-0.226934	-0.141993	0.0585609	0.0585609	-0.0263797	-0.226934	-0.226934	-0.226934	-0.226934	-0.226934	-0.226934	0.335102	0.672772	0.672772	0.110736	0.647991	0.647991	0.647991	-0.226934	-0.114795	-0.114795	-0.114795	0.871238	1.44465	1.78656	1.75631	1.1829	0.840991	0.317218	0.317218	0.317218	0.107782	0.107782	0.107782	-0.226934	-0.226934	-0.226934	-0.226934	-0.226934	-0.226934
	23	-0.226934	-0.199259	-0.199259	-0.226934	-0.226934	-0.226934	-0.226934	-0.00422242	0.0400282	0.617366	0.394654	0.350404	-0.226934	-0.226934	-0.226934	-0.226934	-0.226934	-0.226934	-0.226934	0.401326	0.401326	3.16139	2.53313	2.53313	-0.226934	-0.226934	-0.226934	-0.226934	-0.226934	-0.226934	0.208996	0.909619	0.909619	0.473689	-0.226934	-0.226934	-0.226934	-0.226934	-0.226934	-0.226934	-0.210188	-0.210188	-0.210188	-0.226934	-0.226934	-0.226934	-0.226934	-0.226934
	24	-0.226934	-0.226934	-0.226934	-0.226934	-0.226934	0.134946	0.252056	0.252056	-0.109824	-0.226934	-0.226934	-0.226934	-0.0736379	-0.0736379	-0.0736379	-0.226934	-0.226934	-0.226934	-0.226934	-0.226934	-0.226934	-0.226934	-0.226934	-0.226934	-0.226934	-0.120942	-0.120942	-0.120942	-0.226934	-0.226934	-0.226934	-0.226934	-0.0767912	-0.049474	-0.049474	-0.199617	-0.226934	0.012684	0.012684	0.012684	-0.226934	-0.226934	-0.226934	-0.205454	-0.205454	-0.205454	0.13357	0.145752
	25	-0.226934	-0.226934	-0.226934	-0.226934	-0.226934	-0.226934	-0.00372598	-0.00372598	0.188817	-0.0343908	0.0778832	0.178238	0.435704	0.32343	0.0305322	-0.226934	-0.112588	-0.112588	0.0617816	-0.0525643	1.32458	1.15021	1.15021	-0.226934	-0.226934	0.00418997	0.367183	0.367183	0.213247	-0.149746	-0.149746	-0.226934	-0.226934	0.028594	0.028594	0.028594	-0.226934	-0.226934	-0.226934	-0.226934	-0.0292505	-0.0292505	-0.0292505	-0.226934	-0.226934	-0.226934	-0.226934	-0.226934
	26	-0.226934	-0.226934	-0.0208865	-0.0208865	-0.0208865	-0.226934	-0.226934	-0.226934	-0.226934	-0.226934	-0.226934	-0.226934	-0.226934	-0.226934	-0.226934	-0.226934	-0.226934	-0.226934	-0.226934	-0.226934	-0.10541	-0.10541	0.0690872	-0.0524374	-0.0524374	-0.226934	-0.226934	0.821915	0.821915	0.821915	-0.226934	-0.226934	-0.226934	-0.226934	1.16316	2.94855	2.94855	1.55846	-0.226934	-0.226934	-0.226934	-0.226934	-0.226934	-0.226934	-0.226934	-0.226934	-0.226934	-0.226934
	27	-0.226934	-0.226934	-0.226934	-0.226934	-0.226934	-0.226934	-0.0171142	-0.0171142	-0.0171142	-0.226934	-0.226934	-0.226934	-0.226934	-0.226934	-0.226934	-0.184715	0.232707	0.232707	0.493596	0.0761743	0.0761743	-0.191861	-0.188671	-0.0887793	-0.123853	2.19549	2.09559	2.09559	-0.226934	-0.226934	-0.226934	-0.226934	-0.226934	-0.226934	-0.226934	1.02277	1.02277	1.02277	-0.226934	0.19242	5.3506	5.3506	4.93124	-0.226934	-0.226934	-0.226934	-0.226934	-0.226934
	28	-0.226934	-0.226934	-0.226934	-0.128976	-0.116575	-0.116575	-0.214533	-0.226934	-0.226934	0.131872	0.131872	0.131872	-0.226934	-0.226934	-0.226934	0.283625	0.283625	0.283625	-0.150795	-0.150795	-0.150795	-0.226934	-0.226934	-0.226934	-0.226934	0.204553	0.204553	0.204553	-0.226934	-0.226934	-0.226934	-0.120161	0.284905	0.284905	0.178132	-0.204348	-0.204348	-0.204348	-0.226934	-0.226934	-0.226934	-0.226934	0.00324453	0.00324453	0.222534	-0.00764439	-0.00764439	-0.226934
	29	-0.226934	-0.00164974	-0.00164974	-0.00164974	-0.226934	-0.226934	-0.216753	-0.216753	-0.216753	-0.226934	-0.226934	-0.226934	-0.226934	-0.13327	-0.13327	-0.13327	-0.226934	-0.226934	-0.226934	-0.0843566	0.742796	0.742796	0.600218	-0.226934	-0.226934	-0.226934	-0.226934	0.264781	0.296541	0.968526	0.476811	0.445051	-0.226934	-0.226934	-0.194869	-0.194869	-0.194869	-0.226934	-0.226934	-0.226934	-0.175607	-0.175607	-0.175607	-0.226934	-0.226934	-0.226934	-0.226934	-0.226934
	30	-0.226934	-0.226934	-0.113831	0.129708	0.129708	0.0166044	-0.226934	-0.226934	-0.226934	-0.226934	-0.226934	-0.226934	-0.226934	-0.226934	-0.102555	-0.102555	-0.102555	-0.132789	0.456498	0.456498	0.362353	-0.0238067	0.0947265	0.0947265	-0.108401	-0.226934	-0.226934	-0.226934	-0.14986	-0.14986	0.0577698	-0.0193038	0.0614209	-0.146209	-0.146209	-0.216051	-0.182741	-0.182741	-0.193624	-0.226934	-0.226934	-0.226934	0.231611	0.231611	0.231611	0.0128644	0.0128644	0.969773
	31	-0.226934	-0.226934	-0.226934	-0.226934	-0.226934	-0.00562277	-0.00562277	-0.00562277	-0.226934	-0.159726	-0.159726	-0.159726	-0.0845022	-0.0845022	-0.0845022	-0.226934	-0.0964945	-0.0541187	0.591611	0.461172	0.418796	-0.226934	-0.226934	-0.226934	0.219345	0.90822	1.68375	1.23747	0.548598	-0.223984	-0.223984	-0.223984	-0.226934	-0.226934	-0.226934	-0.226934	-0.226934	-0.226934	-0.226934	-0.226934	-0.226934	0.618238	0.618238	0.618238	1.68719	3.6158	3.6158	1.70168
	32	-0.226934	-0.0908358	-0.0908358	0.541375	0.405276	0.405276	-0.226934	-0.226934	-0.226934	-0.226934	-0.141304	0.167733	0.381025	0.295395	0.574023	0.36073	0.752518	0.1723	0.1723	0.297235	0.289788	0.449323	2.62917	2.88088	4.18744	1.72374	1.48433	1.18375	2.77314	3.48251	2.49738	1.77771	1.31992	1.13953	0.0405373	-0.22335	-0.22335	0.542237	2.65863	2.65863	1.88946	-0.226934	-0.226934	-0.226934	-0.226934	-0.226934	-0.226934	-0.226934
	33	-0.226934	-0.226934	-0.226934	-0.226934	-0.226934	-0.226934	-0.207593	-0.207593	-0.207593	-0.226934	-0.226934	-0.21937	0.615152	0.615152	0.607587	-0.226934	-0.226934	-0.226934	-0.0138127	0.16234	0.16234	-0.0507815	-0.226934	-0.226934	-0.226934	-0.226934	-0.226934	-0.226934	-0.226934	-0.226934	-0.148767	-0.0603504	-0.0603504	-0.138518	-0.226934	-0.0421593	-0.0421593	-0.0421593	-0.226934	-0.226934	0.00756145	0.159936	0.159936	0.289848	0.137473	0.38296	0.0185527	0.472066
	34	-0.226934	-0.226934	-0.226934	-0.226934	-0.226934	-0.226934	-0.226934	-0.0829108	-0.0829108	0.521027	0.377003	0.377003	-0.226934	-0.226934	-0.226934	-0.226934	0.0520823	0.0756049	0.525354	0.434222	0.4107	0.677376	0.63377	0.63377	-0.0826561	-0.226934	-0.226934	0.771532	2.43512	2.43512	1.43665	-0.203949	-0.203949	-0.203949	-0.0665843	0.1493	0.1493	-0.0110494	-0.186884	0.72524	0.72524	0.926864	0.0147399	0.0147399	0.813965	0.813965	0.813965	-0.226934
	35	-0.226934	-0.0792052	-0.0792052	-0.226934	-0.0302834	-0.0302834	-0.0302834	-0.226934	-0.110955	-0.110955	0.0593706	0.1997	0.718111	1.45121	1.46883	0.95042	0.0469967	-0.226934	-0.226934	0.120425	3.73434	4.35392	4.00656	0.392648	-0.226934	-0.226934	-0.226934	-0.226934	-0.226934	-0.192912	-0.192912	0.265702	1.27398	1.27398	0.815368	-0.226934	-0.226934	-0.226934	-0.226934	-0.226934	-0.226934	-0.226934	-0.226934	-0.226934	-0.0889138	-0.0889138	-0.0889138	-0.226934
	36	-0.226934	0.111173	0.149007	-0.132482	-0.1891	-0.226934	-0.226934	-0.226934	-0.0489068	-0.0489068	-0.0489068	-0.226934	-0.226934	-0.226934	-0.226934	-0.226934	0.625571	0.625571	0.625571	0.57299	0.57299	0.57299	-0.226934	-0.226934	-0.226934	-0.226934	-0.108423	1.08073	1.08073	0.962215	0.551589	2.05068	2.05068	1.27216	-0.226934	-0.226934	-0.226934	3.79573	4.69227	4.69227	0.669599	-0.226934	-0.226934	-0.226934	-0.226934	-0.226934	-0.226934	-0.226934
	37	1.11297	0.219699	-0.226934	-0.226934	-0.226934	-0.226934	-0.138799	-0.138799	0.118909	0.723876	0.723876	0.466169	-0.226934	-0.226934	-0.226934	-0.0226192	0.151347	0.151347	-0.0529683	-0.226934	-0.037703	-0.037703	0.441302	0.805951	0.805951	0.326946	-0.226934	2.22635	2.22635	2.22635	-0.226934	-0.226934	-0.226934	-0.226934	-0.226934	-0.226934	-0.226934	-0.226934	-0.20261	-0.20261	-0.20261	0.464177	2.50601	3.06329	2.37218	0.330348	-0.226934	-0.226934
	38	-0.226934	1.44551	1.44551	-0.226934	-0.226934	-0.226934	-0.226934	-0.226934	0.400682	1.49087	1.49087	0.863253	-0.226934	-0.226934	-0.194946	0.409062	0.409062	0.377075	-0.163479	-0.0705477	-0.0705477	-0.134003	-0.226934	0.223631	0.688729	1.85575	1.57493	3.98743	3.0132	2.84345	-0.0341438	0.0699713	0.0699713	0.0699713	2.83004	2.83004	2.84933	0.744979	1.08255	1.06326	0.110633	-0.00680876	0.0449195	0.0449195	-0.175206	-0.226934	-0.226934	-0.226934
	39	-0.226934	-0.226934	-0.226934	-0.226934	-0.226934	-0.226934	-0.160706	-0.160706	-0.160706	-0.226934	-0.226934	-0.226934	0.269426	0.269426	0.269426	-0.226934	-0.226934	-0.226934	0.837523	0.895564	0.895564	-0.168894	-0.226934	-0.226934	-0.184056	-0.184056	-0.184056	-0.226934	-0.226934	-0.226934	-0.226934	-0.226934	-0.226934	-0.226934	-0.0958068	-0.0958068	-0.0958068	-0.106379	-0.106379	-0.106379	-0.226934	-0.226934	-0.226934	-0.226934	-0.226934	-0.226934	-0.226934	-0.226934
	40	-0.226934	-0.226934	-0.226934	-0.226934	0.0541193	0.0993703	0.0993703	-0.181683	-0.226934	-0.226934	-0.226934	-0.226934	0.0802064	0.0802064	0.0802064	0.00394428	0.0933855	0.184473	-0.0464055	0.152554	0.0614662	0.0614662	-0.226934	-0.226934	-0.226934	0.197448	0.384813	0.384814	-0.0395688	0.767981	1.64097	1.81703	0.822117	-0.0508719	-0.226934	-0.103561	-0.103561	-0.103561	-0.0182807	0.0295061	0.0295061	-0.179147	-0.226934	-0.226934	-0.226934	-0.226934	-0.161426	-0.161426
	41	-0.226934	-0.226934	-0.226934	0.446958	0.446958	0.446958	-0.226934	-0.226934	-0.226934	-0.226934	-0.189533	-0.189533	0.284643	0.247243	0.247243	-0.226934	0.0471538	0.0471538	0.0471538	-0.226934	0.43088	0.43088	0.43088	-0.226934	-0.226934	-0.226934	-0.226934	-0.226934	-0.226934	-0.226934	0.160533	0.160533	1.47051	1.25542	1.25542	-0.0545611	-0.226934	-0.226934	-0.226934	-0.226934	0.599134	0.599134	0.599134	-0.226934	-0.226934	-0.226934	-0.226934	-0.226934
	42	-0.226934	-0.226934	-0.226934	-0.226934	-0.226934	-0.226934	-0.226934	-0.226934	-0.133547	0.129244	0.129244	0.0358569	-0.226934	-0.226934	-0.226934	-0.226934	0.140039	0.301029	0.301029	0.648256	0.487266	3.48386	3.18726	3.67144	4.77002	4.35242	3.86824	-0.226934	0.579773	0.81021	0.81021	0.0035032	-0.226934	-0.226934	-0.226934	-0.226934	-0.226934	-0.226934	-0.226934	-0.226934	-0.226934	-0.226934	-0.226934	-0.226934	-0.226934	-0.226934	-0.226934	-0.136499
	43	-0.226934	-0.226934	-0.226934	-0.226934	-0.226934	-0.226934	-0.226934	-0.226934	0.152638	0.562761	0.562761	0.18319	-0.226934	-0.226934	0.319639	0.426311	0.426311	-0.120262	-0.226934	0.446723	0.446723	0.509342	-0.164315	0.138817	0.222287	3.40841	3.10528	2.95919	-0.226934	0.828846	1.08809	2.91489	1.85911	4.92067	3.2037	3.2037	-0.117098	-0.226934	-0.226934	0.524053	0.985989	1.176	0.425014	-0.0369227	-0.226934	-0.226934	-0.226934	-0.226934
	44	-0.226934	0.33374	0.33374	-0.226934	-0.226934	-0.0990376	0.25131	0.25131	0.123414	-0.198971	3.00038	3.46095	3.43298	0.233631	0.794632	0.866515	0.866516	0.366608	0.294724	5.38955	7.15104	7.98966	3.59576	1.37001	1.87956	1.17864	1.12124	-0.0227365	-0.0227365	0.891215	0.687018	0.687018	-0.226934	-0.208567	-0.208567	-0.208567	-0.226934	-0.226934	-0.226934	-0.226934	-0.226934	-0.226934	-0.226934	-0.121262	-0.121262	-0.121262	-0.226934	-0.226934
	45	2.16393	0.570021	-0.226934	-0.226934	-0.226934	-0.226934	-0.226934	-0.226934	-0.226934	0.57798	1.57981	1.57981	1.23636	1.3193	1.3193	1.02442	-0.0603555	-0.0603555	0.205397	0.205397	0.205397	0.818913	0.818913	0.832328	-0.213519	-0.213519	-0.202774	0.779887	1.2273	1.20314	0.220479	-0.226934	-0.226934	-0.226934	-0.226934	-0.226934	-0.107611	0.487571	0.487571	0.368248	-0.226934	-0.226934	-0.226934	-0.226934	-0.226934	-0.226934	-0.226934	-0.226934
	46	-0.226934	-0.226934	-0.226934	-0.226934	-0.11984	-0.11984	0.0525855	0.307103	0.307103	0.682294	3.58536	3.66381	3.65963	1.43096	1.35251	0.809073	-0.226934	-0.226934	-0.226934	-0.226934	0.0586879	2.91662	4.58662	8.03326	5.25028	4.88909	1.15682	1.08187	-0.226934	-0.226934	0.233787	0.606531	0.606531	0.14581	-0.226934	-0.226934	-0.226934	-0.226934	0.558064	0.558064	0.558064	-0.226934	-0.226934	-0.226934	-0.226934	-0.226934	-0.226934	-0.226934
	47	-0.226934	-0.128728	-0.128728	-0.0667112	-0.0667112	-0.0667112	-0.226934	-0.226934	-0.2133	2.74036	4.23245	4.26795	2.14847	1.14256	5.17977	5.70247	5.98596	3.76274	2.40585	1.7064	-0.156731	-0.156731	-0.226934	-0.226934	-0.226934	-0.226934	-0.226934	-0.226934	-0.226934	-0.226934	-0.226934	-0.135934	-0.135934	-0.135934	-0.226934	-0.226934	-0.226934	-0.226934	-0.226934	-0.226934	-0.226934	-0.226934	-0.226934	-0.226934	-0.226934	-0.226934	-0.226934	-0.177611
	48	-0.226934	-0.226934	-0.226934	-0.226934	-0.226934	-0.226934	-0.226934	0.110807	0.110807	1.63881	1.30106	1.31925	-0.208744	-0.18459	-0.20278	-0.20278	-0.226934	1.04733	1.86886	1.86886	0.594594	-0.226934	-0.226934	-0.226934	-0.226934	-0.226934	-0.226934	-0.226934	-0.226934	-0.226934	-0.226934	0.320292	0.408538	0.408538	-0.0327336	-0.12098	-0.12098	-0.226934	-0.226934	-0.226934	-0.226934	-0.226934	-0.152942	-0.0674184	-0.0674184	0.0120637	0.393312	0.393312
	49	-0.0541041	-0.169324	-0.226934	-0.226934	-0.226934	-0.226934	-0.180511	0.00413422	0.00413422	0.180195	-0.00445044	-0.00445044	-0.226934	-0.226934	-0.226934	-0.226934	-0.226934	-0.226934	-0.226934	-0.226934	-0.0249423	-0.0249423	-0.0249423	-0.226934	0.012016	0.012016	0.12216	-0.11679	-0.11679	-0.226934	-0.226934	-0.226934	-0.226934	-0.226934	-0.226934	-0.226934	-0.226934	-0.226934	-0.226934	-0.226934	-0.0695628	-0.0695628	-0.0695628	-0.226934	-0.00130349	-0.00130349	-0.00130349	-0.226934
	50	-0.226934	-0.226934	-0.131821	-0.131821	-0.131821	-0.226934	-0.226934	-0.226934	-0.226934	-0.226934	0.158242	0.158242	0.158242	-0.226934	-0.226934	-0.226934	-0.152263	-0.0141568	0.274963	1.82018	2.49519	3.33244	1.97821	1.16509	0.0387239	-0.226934	-0.226934	-0.226934	-0.226934	-0.226934	-0.226934	-0.226934	-0.226934	-0.226934	0.0117782	0.0117782	0.0905356	-0.148177	-0.148177	-0.226934	-0.226934	-0.226934	0.811852	0.811852	0.811852	-0.226934	-0.226934	-0.226934
	51	-0.226934	-0.226934	-0.226934	-0.226934	0.058598	0.109366	0.109366	0.278333	0.227566	0.594631	0.140131	0.140131	-0.226934	-0.226934	-0.226934	-0.0766659	-0.0766659	-0.0766659	-0.226934	-0.226934	0.13731	0.13731	0.13731	-0.101037	-0.101037	-0.101037	0.10271	0.132592	0.132592	-0.197053	-0.226934	-0.226934	-0.0692618	-0.0692618	-0.0692618	-0.226934	-0.226934	-0.226934	-0.226934	-0.226934	-0.226934	-0.226934	-0.226934	-0.226934	-0.226934	-0.126849	-0.126849	-0.126849
	52	0.432856	-0.00700402	-0.226934	-0.226934	-0.226934	-0.226934	-0.163444	-0.163444	-0.163444	-0.226934	0.124057	0.124057	0.124057	-0.226934	-0.226934	-0.226934	-0.226934	-0.226934	-0.226934	-0.218342	-0.218342	-0.0283888	-0.0369808	-0.0369808	0.617628	0.617628	0.617628	-0.226934	-0.226934	-0.226934	-0.226934	-0.226934	-0.226934	-0.226934	-0.226934	-0.226934	-0.226934	-0.226934	-0.226934	-0.226934	-0.018773	-0.018773	0.340842	0.132681	0.132681	-0.226934	-0.226934	-0.0237975
	53	-0.226934	-0.226934	-0.226934	-0.226934	-0.226934	-0.226934	-0.18059	-0.18059	-0.18059	-0.226934	-0.226934	-0.226934	-0.226934	-0.226934	0.375732	0.375732	2.37012	2.87603	4.56951	3.66765	2.70584	1.01236	0.0873309	1.63399	1.63399	2.01522	3.1247	3.1247	2.57598	-0.226934	0.230911	0.230911	0.230911	-0.226934	-0.226934	-0.226934	-0.226934	-0.226934	-0.226934	-0.226934	-0.226934	-0.226934	-0.226934	-0.226934	-0.226934	-0.226934	0.556111	0.556111
	54	-0.226934	-0.0697414	0.18534	0.0281477	0.0281477	-0.226934	-0.226934	-0.226934	-0.226934	1.16805	1.16805	1.16805	-0.226934	-0.226934	-0.226934	-0.226934	-0.162284	-0.137408	0.846526	0.781876	0.756999	-0.226934	-0.172403	-0.172403	-0.172403	-0.226934	-0.0695853	-0.0695853	-0.0695853	-0.226934	-0.226934	-0.226934	-0.226934	-0.226934	-0.226934	-0.226934	-0.226934	-0.226934	-0.226934	2.65523	2.78943	2.78943	0.824425	0.690225	0.690225	-0.226934	-0.226934	-0.226934
	55	-0.226934	-0.132121	-0.132121	-0.226934	0.012203	0.012203	0.0709272	-0.16821	-0.16821	-0.226934	-0.226934	-0.226934	-0.226934	-0.0406859	-0.0406859	-0.0406859	-0.226934	0.0036687	0.32939	0.32939	0.0987877	-0.226934	-0.152624	-0.152624	-0.152624	-0.226934	-0.226934	-0.226934	-0.226934	-0.226934	-0.139981	-0.139981	-0.0792173	-0.16617	-0.16617	-0.226934	-0.226934	-0.226934	-0.226934	-0.226934	-0.182049	-0.182049	-0.182049	-0.226934	-0.226934	-0.226934	-0.226934	-0.226934
	56	-0.226934	-0.226934	-0.226934	-0.226934	-0.226934	-0.226934	-0.226934	-0.226934	-0.226934	-0.226934	-0.226934	-0.226934	-0.226934	0.195231	0.255431	0.255431	-0.148399	-0.0708636	-0.0653248	-0.0836603	-0.221395	-0.226934	-0.226934	-0.226934	-0.139452	-0.139452	-0.139452	-0.226934	-0.226934	-0.10524	-0.10524	-0.0922241	-0.213919	-0.213919	-0.226934	-0.226934	-0.226934	-0.226934	-0.226934	-0.226934	-0.226934	-0.226934	-0.0359227	-0.0359227	-0.0359227	-0.226934	-0.226934	-0.226934
	57	-0.226934	-0.226934	-0.226934	-0.226934	-0.226934	0.0872273	0.0872273	0.0872273	-0.226934	0.245844	0.884573	0.884573	0.411794	-0.226934	-0.226934	-0.226934	0.46798	0.488501	0.488501	-0.206413	0.65954	2.31851	5.42484	4.53837	2.8794	-0.226934	-0.226934	-0.226934	-0.226934	0.549687	0.549687	0.549687	-0.226934	-0.226934	-0.226934	-0.226934	-0.215241	-0.215241	-0.215241	-0.226934	0.0312046	0.136454	0.444324	1.51467	1.40942	1.10155	-0.226934	1.09793
	Mean neural activity	-0.131745	-0.115213	-0.121745	-0.134751	-0.13401	-0.127669	-0.120721	-0.0990375	-0.0826546	0.128479	0.331721	0.317454	0.156771	-0.0103195	0.104877	0.123093	0.191008	0.218622	0.315146	0.535851	0.796792	1.06857	1.02412	0.948353	0.730104	0.659651	0.416031	0.426475	0.32592	0.373494	0.249308	0.29362	0.216687	0.218288	0.134274	0.233245	0.164904	0.192742	0.128827	0.151441	0.175126	0.111394	0.156566	0.0668452	0.106326	0.0265419	-0.00553431	-0.025623
		Trial frame
	Trial num.	1	2	3	4	5	6	7	8	9	10	11	12	13	14	15	16	17	18	19	20	21	22	23	24	25	26	27	28	29	30	31	32	33	34	35	36	37	38	39	40	41	42	43	44	45	46	47	48
Right trial type	1	-0.226934	-0.226934	-0.226934	-0.226934	-0.226934	-0.226934	-0.226934	-0.226934	-0.226934	-0.226934	-0.137128	-0.079636	0.14017	0.0503637	-0.00712839	-0.226934	-0.226934	-0.226934	-0.226934	-0.104944	-0.104944	-0.104944	-0.0116515	-0.0116515	-0.0116515	-0.226934	-0.226934	-0.226934	-0.226934	-0.226934	-0.226934	-0.226934	-0.226934	-0.226934	-0.144739	-0.144739	-0.144739	-0.226934	-0.226934	-0.226934	-0.226934	-0.226934	-0.226934	-0.226934	-0.226934	-0.226934	-0.226934	-0.190152
	2	-0.226934	-0.226934	-0.226934	-0.226934	-0.226934	-0.226934	0.0788222	0.0788222	0.0788222	-0.226934	-0.126727	-0.126727	-0.126727	-0.219533	-0.219533	0.0829677	0.0884018	0.0884018	-0.214099	-0.226934	-0.226934	-0.226934	-0.226934	-0.226934	-0.226934	-0.226934	-0.226934	-0.226934	-0.226934	-0.226934	-0.226934	-0.226934	-0.226934	-0.187964	-0.187964	-0.187964	-0.226934	-0.226934	-0.226934	-0.226934	0.128218	0.128218	0.128218	-0.226934	-0.226934	-0.226934	-0.226934	-0.226934
	3	-0.226934	-0.226934	-0.226934	-0.226934	-0.151388	-0.151388	-0.151388	-0.226934	-0.226934	-0.226934	-0.226934	-0.226934	-0.197907	-0.197907	-0.197907	-0.226934	-0.226934	-0.226934	0.0324511	0.0324511	0.158922	-0.100463	-0.100463	-0.226934	-0.226934	-0.226934	-0.226934	-0.226934	-0.226934	-0.226934	-0.226934	-0.226934	-0.226934	-0.226934	0.152508	0.390033	0.390033	0.0105908	-0.226934	-0.226934	-0.226934	-0.226934	-0.226934	-0.226934	-0.226934	-0.226934	-0.226934	-0.226934
	4	-0.226934	0.0491227	0.0491227	0.0491227	-0.226934	-0.226934	-0.226934	-0.226934	-0.226934	-0.226934	-0.226934	-0.226934	-0.226934	-0.226934	-0.226934	-0.226934	-0.226934	-0.226934	-0.226934	-0.108326	-0.108326	-0.108326	-0.0199378	-0.0199378	-0.0199378	-0.226934	-0.226934	-0.226934	-0.226934	-0.226934	-0.226934	-0.226934	-0.226934	-0.123776	-0.123776	-0.123776	-0.226934	-0.226934	-0.226934	-0.226934	-0.226934	-0.181672	-0.181672	-0.181672	-0.226934	-0.226934	-0.226934	-0.226934
	5	-0.226934	0.00839722	0.00839722	0.00839722	-0.226934	-0.226934	-0.226934	-0.226934	-0.226934	-0.226934	-0.226934	-0.226934	-0.226934	-0.226934	-0.226934	-0.226934	-0.0741809	0.178467	0.178467	0.0257134	0.142704	0.367188	0.367188	-0.00244981	-0.226934	0.140189	0.140189	0.140189	-0.226934	-0.226934	-0.226934	-0.226934	-0.226934	-0.226934	-0.226934	-0.226934	-0.187216	-0.187216	-0.184101	-0.12223	-0.12223	-0.125345	-0.226934	-0.226934	-0.226934	-0.226934	-0.226934	-0.226934
	6	-0.226934	-0.226934	-0.226934	-0.226934	-0.226934	-0.167815	8.72985e-05	8.72985e-05	-0.059032	-0.226934	-0.226934	-0.226934	0.362853	0.362853	0.362853	-0.226934	-0.226934	0.0875098	0.0875098	0.0875098	3.42709	5.10241	5.49322	1.83919	0.163871	-0.226934	-0.226934	-0.226934	-0.226934	-0.226934	-0.226934	-0.226934	-0.226934	-0.226934	-0.226934	-0.226934	-0.0729541	-0.0729541	-0.0729541	-0.226934	-0.107876	-0.107876	0.461028	0.527499	0.572538	0.00363395	-0.181895	-0.226934
	7	0.0475123	-0.135452	-0.226934	-0.226934	-0.0804356	-0.0804356	-0.0804356	-0.0935444	-0.0935444	-0.0935444	-0.199429	-0.0920324	-0.0920324	-0.119537	0.0357978	0.0357978	0.0357978	0.0771956	0.0771956	0.0771956	0.0222073	0.39246	0.39246	0.143318	-0.226934	-0.226934	0.0711155	0.0711155	0.0711155	-0.226934	-0.226934	-0.226934	-0.226934	-0.226934	-0.17448	-0.17448	-0.0553856	-0.107839	-0.107839	-0.226934	-0.226934	-0.226934	-0.226934	-0.226934	-0.226934	-0.0940601	-0.0940601	-0.0940601
	8	-0.226934	-0.226934	-0.226934	-0.226934	-0.226934	-0.226934	-0.226934	-0.166987	-0.125597	-0.0890611	0.837913	0.991876	1.25664	0.269719	0.0743661	0.686903	0.686903	0.686903	0.00268352	0.00268352	0.00268352	-0.226934	0.319321	0.319321	0.319321	-0.226934	-0.226934	-0.226934	-0.226934	-0.226934	-0.226934	-0.226934	-0.226934	-0.226934	-0.226934	-0.226934	-0.206994	-0.206994	-0.206994	-0.226934	-0.226934	-0.226934	-0.226934	-0.226934	-0.0515217	-0.0515217	-0.0515217	-0.0219231
	9	-0.226934	-0.226934	-0.226934	-0.226934	-0.226934	-0.226934	-0.226934	-0.124341	-0.124341	-0.124341	-0.226934	-0.226934	-0.226934	-0.226934	-0.226934	-0.226934	-0.226934	-0.206423	-0.155161	-0.155161	-0.175672	0.162037	0.188629	0.188629	-0.200342	0.0410611	0.0410611	0.0474539	0.0504907	0.0504907	0.0440978	-0.226934	-0.226934	-0.226934	-0.226934	-0.226934	-0.226934	-0.217651	-0.217651	-0.217651	-0.226934	-0.226934	-0.226934	-0.226934	-0.226934	-0.226934	-0.226934	-0.226934
	10	-0.226934	0.043147	0.043147	0.0259006	-0.226934	-0.226934	-0.226934	-0.226934	-0.0677269	-0.0528548	-0.0528548	-0.212062	-0.124879	-0.124879	-0.124879	-0.130826	-0.130826	-0.130826	-0.226934	-0.226934	-0.226934	-0.226934	-0.226934	-0.226934	-0.0848099	-0.0848099	-0.0848099	-0.0701373	-0.0701373	-0.0701373	-0.226934	-0.197665	-0.197665	-0.197665	-0.226934	-0.226934	-0.226934	-0.226934	-0.226934	-0.226934	-0.226934	-0.0656481	-0.0656481	-0.0656481	0.11268	0.271488	0.271488	-0.0681265
	11	-0.226934	-0.226934	-0.226934	0.0735963	0.133485	0.133485	-0.167045	-0.226934	-0.135105	-0.135105	-0.135105	-0.226934	-0.226934	-0.226934	-0.226934	0.159475	0.25349	0.25349	-0.0625713	-0.156587	-0.156587	-0.226934	-0.226934	-0.226934	-0.226934	-0.0227236	-0.0227236	0.0992237	-0.104987	-0.104987	-0.226934	-0.226934	-0.226934	-0.0134556	-0.0134556	-0.0134556	-0.226934	-0.0382055	-0.0382055	0.0406617	-0.0344089	-0.0344089	-0.113276	-0.226934	-0.226934	-0.226934	-0.226934	-0.226934
	12	-0.226934	-0.226934	-0.226934	-0.226934	-0.226934	-0.226934	-0.226934	-0.226934	-0.226934	-0.226934	-0.226934	-0.226934	-0.226934	-0.226934	-0.226934	-0.226934	-0.226934	0.0817961	0.0817961	0.0817961	-0.226934	-0.226934	-0.226934	-0.198311	-0.198311	-0.198311	-0.226934	-0.226934	-0.222764	-0.222764	-0.222764	-0.226934	-0.226934	-0.226934	-0.226934	-0.150703	0.13606	0.13606	0.0598286	-0.226934	-0.129373	-0.129373	-0.129373	-0.226934	0.084036	0.084036	0.084036	-0.226934
	13	-0.226934	-0.226934	-0.226934	-0.226934	-0.226934	-0.226934	-0.226934	-0.226934	-0.0647789	-0.0647789	0.0322509	-0.129904	-0.129904	-0.226934	-0.226934	-0.130445	-0.130445	-0.0209631	-0.117452	-0.117452	-0.226934	-0.226934	-0.0869649	-0.0869649	-0.0869649	-0.226934	0.116289	0.116289	0.116289	-0.226934	-0.226934	0.642313	1.43291	1.43291	0.692427	2.10607	2.10607	1.97731	-0.226934	-0.226934	-0.226934	-0.226934	-0.226934	-0.0101516	-0.0101516	0.627384	1.01347	1.01347
	14	-0.226934	-0.226934	-0.226934	-0.226934	-0.226934	-0.226934	-0.0303832	0.531061	0.531061	0.33451	-0.226934	-0.226934	-0.187232	-0.187232	-0.0435239	-0.0832259	-0.0832259	-0.0195221	-0.0195221	-0.0195221	-0.226934	-0.226934	-0.226934	-0.226934	-0.226934	-0.226934	-0.226934	-0.226934	-0.226934	-0.226934	-0.226934	-0.226934	-0.226934	-0.226934	-0.226934	-0.226934	-0.00979701	-0.00979701	-0.00979701	-0.226934	-0.226934	-0.226934	-0.226934	-0.226934	-0.226934	-0.226934	-0.137833	-0.126323
	15	-0.226934	-0.226934	0.0686183	0.0686183	0.0686183	-0.226934	-0.226934	-0.226934	-0.226934	-0.121858	0.162921	0.162921	0.0578452	-0.226934	-0.226934	-0.226934	-0.226934	-0.226934	-0.226934	-0.226934	-0.226934	-0.226934	-0.226934	-0.226934	-0.226934	0.195948	0.195948	0.195948	-0.0545413	-0.0545413	-0.0545413	0.136158	0.235005	0.235005	-0.128087	-0.226934	-0.226934	-0.223285	-0.118925	-0.118925	-0.122574	-0.226934	-0.226934	-0.226934	-0.226934	-0.226934	-0.226934	-0.226934
	16	-0.226934	-0.226934	-0.0190677	-0.0190677	-0.0190677	-0.226934	-0.226934	-0.226934	-0.226934	0.332341	0.702305	0.702305	0.143029	-0.101747	-0.101747	-0.0646933	-0.0155129	-0.0155129	-0.0525663	-0.226934	-0.226934	-0.226934	-0.226934	-0.226934	0.0497484	0.0497484	0.0497484	-0.226934	-0.226934	-0.226934	-0.226934	-0.0453904	0.446206	0.446206	0.264663	-0.226934	-0.226934	-0.226934	-0.226934	-0.226934	-0.226934	-0.224567	-0.126788	-0.126788	-0.129155	0.0156642	0.0156642	0.0156642
	17	-0.226934	-0.207098	-0.207098	-0.207098	-0.226934	-0.087599	-0.087599	-0.0194553	-0.15879	0.381887	0.37043	0.37043	-0.170247	-0.226934	-0.226934	-0.226934	-0.226934	-0.111231	-0.111231	-0.111231	-0.226934	-0.226934	-0.226934	-0.120072	-0.120072	-0.120072	-0.226934	-0.226934	-0.226934	-0.226934	-0.226934	0.0312337	0.0312337	0.0312337	-0.226934	-0.226934	-0.226934	0.0706619	0.0706619	0.0972941	-0.140939	-0.140939	-0.167571	-0.226934	0.0343391	0.0343391	0.0343391	-0.226934
	18	-0.226934	-0.226934	-0.226934	-0.226934	-0.226934	-0.0408122	-0.0408122	-0.0408122	0.0396702	0.0396702	0.0396702	-0.131223	0.899631	1.53211	1.4364	0.405543	-0.226934	-0.226934	-0.226934	-0.226934	-0.226934	-0.226934	-0.226934	-0.226934	-0.226934	-0.226934	-0.0713216	0.0235665	0.0235665	-0.132046	-0.226934	-0.226934	-0.18097	-0.18097	-0.18097	-0.226934	-0.226934	-0.226934	-0.226934	-0.034906	-0.034906	-0.034906	-0.226934	-0.226934	-0.226934	-0.226934	-0.226934	-0.226934
	19	-0.226934	-0.226934	-0.226934	-0.226934	-0.163215	-0.163215	-0.104627	-0.0448912	0.0166615	-0.0419264	-0.165381	-0.141478	-0.141478	-0.132708	-0.218164	0.0391333	0.0303633	0.0303633	-0.177794	-0.177794	-0.177794	-0.226934	-0.226934	-0.226934	-0.226934	-0.226934	-0.226934	-0.226934	-0.226934	-0.226934	-0.226934	-0.226934	0.0863998	0.0863998	0.101863	-0.211471	-0.211471	-0.226934	-0.226934	-0.226934	-0.226934	-0.226934	-0.226934	-0.226934	-0.226934	-0.226934	-0.226934	-0.226934
	20	-0.0879029	0.0189438	-0.0273999	-0.226934	-0.226934	-0.226934	-0.226934	-0.226934	-0.226934	-0.0816766	1.59159	1.59159	1.44633	-0.226934	-0.226934	-0.226934	-0.226934	-0.226934	-0.226934	-0.226934	-0.226934	-0.226934	-0.226934	-0.226934	-0.00786537	-0.00786537	-0.00786537	-0.226934	-0.147889	-0.147889	-0.147889	-0.226934	-0.226934	-0.226934	-0.17031	-0.17031	-0.0044575	-0.0610814	-0.0610814	-0.226934	-0.226934	-0.226934	-0.226934	-0.226934	-0.226934	-0.226934	-0.226934	-0.226934
	21	-0.0434439	-0.165771	-0.226934	-0.226934	-0.226934	-0.226934	-0.226934	-0.226934	-0.226934	-0.226934	-0.226934	-0.226934	-0.226934	-0.214613	-0.214613	0.407361	0.39504	0.739197	0.117223	1.18737	1.25945	1.25945	0.189303	0.204213	0.204213	0.204213	-0.226934	-0.226934	-0.226934	-0.226934	-0.226934	-0.226934	-0.226934	-0.226934	-0.226934	-0.226934	-0.226934	-0.0896079	-0.0896079	-0.0896079	-0.0952382	0.14142	0.14142	0.00972407	-0.226934	-0.226934	-0.226934	-0.226934
	22	-0.226934	-0.226934	-0.226934	-0.226934	-0.226934	-0.226934	-0.226934	0.0219819	0.0219819	0.0219819	0.703548	2.44885	2.44885	1.54028	-0.20502	-0.20502	-0.226934	-0.226934	-0.226934	-0.226934	-0.185252	-0.185252	-0.185252	-0.226934	-0.226934	-0.226934	-0.226934	-0.226934	-0.226934	-0.226934	-0.226934	-0.226934	-0.226934	-0.226934	-0.226934	-0.226934	-0.226934	-0.226934	-0.0697336	-0.0697336	-0.0697336	-0.226934	-0.226934	-0.226934	-0.120489	-0.0739759	-0.0739759	-0.180421
	23	0.257932	-0.0653122	-0.226934	-0.226934	-0.226934	-0.0799034	-0.0799034	-0.0799034	-0.226934	-0.226934	1.14922	1.14922	3.34219	2.08147	2.08147	-0.111501	-0.226934	-0.226934	-0.226934	-0.226934	-0.0810517	0.0171912	0.0171912	-0.128691	-0.226934	-0.226934	-0.226934	-0.226934	-0.226934	-0.226934	-0.153208	-0.153208	-0.153208	-0.226934	-0.226934	-0.226934	-0.226934	-0.146339	-0.146339	0.109508	0.0289135	0.0289135	-0.226934	-0.185304	-0.185304	-0.185304	-0.226934	-0.226934
	24	-0.226934	-0.108245	-0.108245	-0.226934	-0.226934	-0.226934	-0.226934	0.461255	0.461255	0.461255	0.321171	0.321171	0.321171	-0.226934	-0.226934	-0.226934	-0.226934	0.246588	0.309283	2.93635	2.46283	2.40014	-0.226934	-0.226934	-0.226934	1.12091	1.12091	1.12091	-0.226934	-0.226934	-0.226934	-0.226934	-0.226934	-0.226934	-0.226934	-0.226934	-0.226934	-0.226934	-0.100068	-0.100068	0.777463	0.650597	1.00868	0.131148	0.131148	-0.125554	-0.125554	-0.125554
	25	-0.226934	-0.226934	-0.226934	-0.226934	-0.213707	-0.213707	-0.213707	-0.226934	0.243965	0.243965	0.243965	-0.226934	-0.226934	-0.226934	-0.226934	-0.226934	-0.226934	-0.212615	0.015803	0.015803	0.00148359	-0.226934	-0.226934	-0.226934	-0.226934	-0.179803	-0.179803	-0.179803	-0.226934	0.15943	0.212493	0.212493	-0.17387	-0.226934	-0.226934	-0.226934	-0.225131	-0.225131	-0.225131	-0.205011	-0.205011	0.00158314	-0.0203401	-0.0203401	-0.226934	-0.226934	-0.226934	-0.226934
	26	-0.226934	-0.226934	-0.226934	-0.226934	-0.226934	-0.162595	-0.162595	-0.162595	0.189635	0.252877	0.302591	-0.113979	-0.177221	-0.226934	-0.226934	-0.226934	-0.226934	-0.226934	-0.226934	-0.226934	-0.226934	-0.226934	0.0664301	0.0664301	0.0664301	-0.226934	-0.193453	-0.149206	-0.149206	-0.182687	-0.216777	-0.216777	-0.0155316	-0.0256892	0.0918469	-0.109398	-0.109398	-0.0810273	0.108552	0.108552	-0.0373552	-0.128318	-0.128318	-0.128318	-0.226934	-0.226934	-0.226934	-0.226934
	27	0.4961	0.0140773	-0.226934	-0.226934	0.00268272	0.283814	0.283814	0.0541974	-0.226934	-0.226934	-0.226934	-0.0163418	0.354157	0.812896	0.602303	0.231804	-0.226934	-0.226934	-0.226934	-0.193174	-0.193174	-0.193174	-0.226934	-0.226934	-0.226934	-0.226934	-0.226934	-0.226934	-0.16219	-0.16219	-0.16219	-0.226934	-0.226934	-0.226934	-0.159782	-0.159782	-0.159782	-0.209485	-0.209485	-0.209485	-0.226934	-0.226934	-0.226934	-0.226934	-0.118362	-0.118362	-0.118362	-0.226934
	28	0.663472	0.0698681	-0.226934	-0.226934	-0.226934	-0.226934	-0.226934	-0.226934	-0.226934	-0.226934	-0.226934	-0.226934	-0.226934	-0.226934	-0.226934	-0.226934	-0.226934	-0.226934	-0.226934	-0.226934	-0.226934	-0.226934	-0.226934	-0.226934	-0.226934	-0.226934	-0.226934	-0.226934	-0.226934	-0.195014	-0.195014	-0.195014	0.0237863	0.0237863	0.0237863	-0.226934	-0.221652	-0.210466	-0.210466	-0.215748	-0.198802	-0.198802	-0.198802	-0.226934	-0.0679937	-0.0679937	-0.0679937	-0.177862
	29	-0.226934	-0.226934	-0.226934	-0.226934	-0.226934	-0.226934	-0.226934	-0.0614218	-0.0614218	-0.0614218	-0.226934	-0.226934	-0.226934	-0.226934	-0.226934	-0.226934	-0.226934	-0.226934	-0.226934	0.490054	1.99929	4.20558	5.82239	4.31316	2.24312	-0.0906719	-0.0906719	-0.226934	-0.226934	-0.226934	-0.226934	-0.226934	-0.226934	-0.226934	-0.226934	-0.226934	-0.226934	-0.226934	-0.226934	-0.226934	-0.226934	-0.226934	-0.226934	-0.226934	-0.226934	-0.226934	-0.14644	-0.14644
	30	-0.0320737	-0.161981	-0.226934	-0.226934	-0.141731	-0.141731	-0.141731	-0.226934	0.0562407	0.0562407	0.335029	0.0995213	0.0995213	-0.179267	-0.226934	-0.226934	-0.226934	-0.226934	-0.192055	-0.192055	-0.192055	-0.226934	-0.104108	-0.104108	-0.0206081	-0.143435	-0.143435	-0.18622	-0.18622	-0.18622	-0.1718	-0.1718	-0.1718	-0.226934	-0.226934	-0.226934	-0.226934	-0.16024	-0.16024	-0.16024	-0.226934	-0.0993185	-0.0993185	-0.0993185	-0.182683	-0.182683	-0.182683	-0.226934
	31	-0.226934	-0.0737844	-0.0737844	-0.0296037	-0.182753	-0.182753	-0.226934	-0.226934	0.147536	0.164766	0.164766	-0.209704	-0.226934	-0.226934	-0.226934	-0.226934	-0.226934	-0.226934	0.13162	0.13162	0.446184	0.0876297	0.0876297	-0.226934	-0.226934	-0.226934	0.685277	0.685277	0.685277	-0.226934	-0.226934	0.242448	0.242448	0.242448	-0.226934	-0.226934	-0.226934	-0.226934	-0.226934	-0.226934	-0.0977764	0.0217759	0.19647	0.0673123	-0.05224	-0.226934	0.177719	0.177719
	32	-0.226934	-0.226934	-0.226934	-0.226934	-0.226934	0.236594	0.236594	0.236594	-0.226934	0.698015	1.22384	1.63133	1.15139	0.625563	0.218078	-0.226934	-0.226934	-0.226934	-0.226934	-0.226934	-0.226934	-0.226934	-0.226934	-0.226934	-0.226934	0.0812985	0.0812985	0.458445	0.150212	0.150212	-0.226934	-0.226934	-0.226934	-0.226934	-0.226934	-0.226934	-0.200282	-0.200282	-0.200282	-0.226934	-0.226934	-0.226934	-0.226934	-0.191131	0.0253753	0.187901	0.152097	-0.0644089
	33	-0.226934	-0.226934	-0.174181	0.135641	0.135641	0.527735	0.315484	0.315484	-0.129363	0.696653	1.11055	1.29231	0.368723	-0.0451765	-0.226934	-0.226934	-0.226934	-0.226934	-0.226934	-0.226934	-0.226934	2.804	2.98581	4.64887	1.61793	1.43612	-0.226934	-0.226934	-0.226934	-0.226934	-0.226934	-0.226934	-0.226934	-0.226934	-0.226934	-0.226934	-0.226934	-0.226934	-0.226934	-0.226934	-0.226934	-0.226934	0.00380886	0.889598	0.889598	0.767617	-0.118172	-0.118172
	34	-0.226934	0.108221	0.108221	0.108221	-0.226934	-0.226934	-0.226934	-0.226934	-0.226934	-0.226934	-0.226934	-0.134986	0.0422859	0.0422859	0.0538338	-0.123438	-0.123438	-0.226934	-0.226934	-0.0361835	-0.0361835	-0.0361835	-0.226934	-0.226934	-0.226934	-0.226934	-0.226934	-0.226934	-0.226934	-0.226934	-0.226934	-0.226934	-0.226934	-0.226934	-0.226934	-0.226934	-0.00676602	-0.00676602	-0.00676602	-0.226934	-0.226934	-0.212315	-0.212315	-0.212315	-0.226934	-0.226934	-0.226934	-0.226934
	35	-0.226934	-0.226934	-0.226934	-0.226934	-0.226934	-0.226934	0.0936504	0.0936504	0.155376	-0.0180448	-0.0180448	-0.0797703	-0.226934	-0.226934	-0.226934	-0.226934	-0.226934	-0.0602944	-0.0602944	-0.0602944	-0.226934	-0.226934	-0.226934	-0.226934	-0.226934	-0.101348	0.161397	0.161397	0.0358106	-0.226934	-0.226934	-0.226934	-0.226934	-0.226934	-0.0338959	-0.0338959	-0.0338959	-0.226934	-0.0656293	-0.0656293	-0.0656293	-0.226934	-0.226934	-0.226934	-0.226934	-0.226934	-0.226934	-0.226934
	36	-0.226934	-0.226934	0.0003144	0.0003144	0.0003144	-0.226934	-0.226934	-0.226934	-0.0628936	-0.0628936	-0.0628936	-0.226934	-0.226934	-0.101298	-0.101298	-0.101298	0.0183277	0.0183277	0.0183277	-0.226934	-0.226934	-0.226934	-0.226934	-0.226934	-0.226934	-0.226934	-0.226934	-0.226934	-0.226934	-0.226934	-0.130148	-0.130148	-0.0186755	-0.115462	-0.115462	-0.226934	-0.226934	-0.226934	-0.226934	-0.226934	-0.226934	0.794139	0.794139	0.794139	-0.226934	-0.226934	-0.226934	-0.226934
	37	-0.226934	0.0759561	0.0759561	-0.226934	-0.226934	-0.226934	-0.226934	-0.226934	0.0217716	0.0217716	0.225052	0.122927	0.122927	-0.0803533	-0.226934	-0.226934	-0.226934	-0.226934	-0.225637	-0.225637	-0.225637	-0.226934	-0.138559	-0.138559	-0.138559	-0.226934	-0.226934	-0.226934	-0.226934	-0.226934	-0.226934	-0.226934	-0.226934	-0.0658902	-0.0658902	-0.0658902	-0.226934	-0.226934	-0.226934	-0.226934	-0.0137056	-0.0137056	-0.0137056	-0.226934	-0.226934	-0.226934	-0.226934	-0.226934
	38	-0.226934	-0.22373	-0.22373	-0.226934	-0.226934	-0.226934	-0.226934	-0.226934	-0.0398377	0.298029	0.673943	2.0295	1.69163	1.31572	-0.226934	-0.226934	-0.226934	-0.226934	-0.226934	-0.226934	-0.226934	-0.226934	-0.226934	-0.226934	-0.226934	-0.226934	-0.226934	-0.127071	-0.127071	-0.127071	-0.226934	0.18213	0.18213	0.18213	-0.226934	-0.226934	-0.226934	-0.226934	-0.0669216	0.461216	0.461216	0.301204	-0.226934	-0.226934	-0.226934	-0.226934	-0.0611078	-0.0611078
	39	-0.226934	-0.0304076	-0.0304076	-0.0304076	-0.177477	-0.139928	-0.0812686	-0.130726	0.0958457	0.128593	0.128593	-0.135527	-0.226934	-0.226934	-0.226934	-0.226934	-0.226934	-0.137998	-0.137998	-0.137998	-0.226934	-0.00651196	-0.00651196	-0.00651196	-0.226934	-0.226934	0.0466306	0.0466306	0.0466306	-0.226934	-0.226934	-0.138629	-0.138629	-0.138629	-0.226934	-0.226934	-0.226934	-0.226934	-0.226934	-0.143998	-0.143998	-0.11354	-0.196476	-0.196476	-0.17715	-0.0510491	-0.0510491	0.157634
	40	-0.226934	-0.226934	-0.16597	-0.16597	-0.16597	-0.226934	-0.226934	-0.226934	-0.226934	0.126735	0.267053	0.267053	-0.0866165	-0.226934	-0.226934	-0.114307	-0.114307	-0.114307	-0.226934	-0.226934	-0.226934	-0.226934	0.0886942	0.0886942	0.0886942	-0.226934	-0.226934	-0.226934	-0.226934	-0.0965282	-0.0965282	-0.0807648	-0.211171	-0.157176	-0.172939	-0.172939	-0.226934	-0.226934	-0.226934	-0.226934	0.0599301	0.0599301	0.0599301	-0.226934	-0.226934	-0.226934	-0.226934	-0.226934
	41	-0.226934	-0.226934	-0.226934	-0.226934	-0.226934	-0.158834	-0.0565889	-0.0565889	0.0994712	-0.0027737	-0.0027737	-0.226934	-0.226934	-0.226934	-0.226934	-0.226934	-0.226934	-0.226934	-0.215516	-0.0494263	0.624947	0.613529	0.447439	-0.085622	-0.085622	-0.085622	-0.226934	-0.226934	-0.226934	-0.226934	-0.226934	-0.140364	-0.140364	-0.140364	-0.226934	1.51036	1.51036	1.51036	-0.226934	-0.226934	-0.226934	-0.226934	-0.226934	-0.226934	-0.226934	-0.226934	-0.226934	-0.226934
	42	-0.226934	-0.13901	0.0505843	-0.0373399	-0.0373399	-0.226934	-0.226934	-0.226934	-0.226934	-0.226934	0.688813	0.688813	0.688813	-0.226934	-0.226934	-0.226934	-0.192149	-0.192149	-0.159744	-0.19453	-0.19453	-0.226934	-0.226934	-0.226934	-0.00342439	0.0372561	0.0372561	-0.186254	-0.226934	-0.226934	-0.226934	-0.226934	-0.121139	-0.0413928	-0.0270972	-0.132892	-0.212639	-0.226934	-0.226934	-0.183604	-0.183604	-0.177613	-0.220943	-0.220943	-0.226934	0.0108765	0.0108765	0.0108765
	43	0.163342	0.216643	0.0865508	-0.226934	-0.226934	-0.226934	-0.0758634	-0.0758634	-0.0758634	-0.226934	0.911804	1.86749	1.86749	0.728749	-0.226934	-0.226934	-0.226934	-0.226934	-0.226934	-0.226934	-0.0310301	-0.0310301	-0.0310301	-0.226934	-0.226934	-0.226934	-0.0531805	-0.0531805	-0.0531805	0.19194	0.345085	0.345085	0.00348874	-0.149656	-0.149656	-0.226934	-0.105651	-0.105651	-0.105651	-0.226934	-0.226934	-0.0907047	-0.0907047	-0.0907047	-0.226934	-0.226934	-0.226934	-0.226934
	44	-0.146635	-0.200168	-0.226934	-0.226934	-0.226934	-0.226934	0.179001	0.179001	0.179001	0.315428	0.448485	0.448485	-0.0938776	-0.226934	-0.226934	-0.226934	-0.226934	-0.226934	-0.226934	0.00615601	0.00615601	0.00615601	-0.226934	-0.226934	-0.226934	-0.226934	-0.226934	-0.226934	-0.226934	-0.226934	-0.226934	-0.0210125	-0.0210125	-0.0210125	-0.226934	-0.226934	-0.226934	-0.226934	-0.226934	-0.226934	-0.226934	-0.226934	-0.226934	-0.226934	-0.226934	-0.226934	-0.226934	-0.205987
	45	-0.226934	-0.226934	-0.226934	-0.226934	-0.226934	-0.226934	-0.226934	-0.226934	-0.226934	0.119714	1.43716	2.39515	2.86877	1.55133	0.593338	-0.226934	-0.226934	0.586122	1.23093	1.23093	0.417872	-0.226934	-0.226934	-0.226934	-0.226934	-0.226934	-0.226934	-0.226934	-0.226934	-0.226934	-0.226934	-0.226934	0.276533	0.276533	0.276533	-0.226934	-0.226934	-0.226934	-0.226934	-0.226934	-0.226934	-0.226934	-0.0586586	-0.0586586	0.00810722	-0.160168	-0.160168	-0.226934
	46	-0.226934	-0.226934	-0.226934	-0.226934	-0.226934	-0.226934	-0.226934	-0.226934	-0.226934	-0.064358	-0.064358	-0.064358	-0.226934	-0.226934	-0.226934	-0.226934	-0.226934	-0.226934	0.210059	0.210059	0.425481	-0.0115125	-0.0115125	-0.226934	-0.226934	0.0168013	0.0168013	0.0168013	-0.226934	-0.226934	-0.226934	-0.226934	-0.226934	-0.226934	-0.226934	-0.226934	-0.226934	-0.226934	-0.226934	-0.226934	-0.226934	-0.226934	-0.226934	-0.226934	-0.226934	-0.226934	-0.226934	-0.226934
	47	-0.226934	-0.226934	-0.226934	-0.226934	-0.226934	-0.226934	-0.226934	-0.226934	-0.226934	1.34661	1.34661	1.34661	-0.226934	-0.226934	-0.226934	-0.226934	-0.226934	-0.226934	-0.226934	1.90866	2.0095	2.0095	-0.1261	-0.226934	-0.226934	-0.226934	-0.226934	0.314777	0.314777	0.314777	-0.166707	-0.166707	-0.166707	-0.205354	-0.205354	-0.205354	-0.226934	-0.226934	-0.226934	-0.226934	0.0110394	0.0110394	0.12686	0.982278	0.982278	0.866458	-0.226934	-0.0387197
	48	-0.226934	-0.0232389	-0.0232389	-0.226934	-0.226934	-0.226934	-0.226934	0.0273264	0.0273264	0.0273264	0.034486	0.034486	0.034486	-0.226934	-0.226934	-0.157281	-0.157281	0.240398	0.170745	0.170745	-0.226934	-0.226934	-0.226934	-0.226934	-0.0247234	-0.0247234	-0.0247234	-0.226934	-0.226934	-0.226934	-0.226934	0.00553344	0.00553344	0.322583	0.0901151	0.10345	-0.2136	-0.2136	-0.226934	-0.226934	-0.226934	-0.226934	-0.226934	-0.226934	-0.226934	0.326227	0.326227	0.326227
	49	-0.226934	-0.226934	-0.226934	-0.226934	-0.226934	-0.226934	0.141237	0.141237	0.141237	-0.226934	1.99719	1.99719	1.99719	-0.226934	-0.226934	-0.226934	-0.226934	-0.226934	-0.226934	-0.226934	-0.226934	0.0381223	0.0381223	0.0381223	-0.226934	-0.226934	-0.226934	-0.226934	-0.226934	-0.226934	-0.226934	-0.226934	-0.226934	0.14644	0.210533	0.210533	-0.162841	-0.226934	-0.226934	-0.226934	-0.226934	-0.226934	-0.226934	-0.226934	-0.226934	-0.226934	-0.226934	-0.226934
	50	-0.226934	-0.141176	-0.141176	-0.115366	0.113527	0.113527	0.00195928	-0.21429	0.0866778	0.0866778	0.0740334	-0.226934	-0.226934	-0.226934	-0.226934	-0.226934	-0.226934	-0.226934	0.121691	0.121691	0.121691	-0.226934	-0.226934	-0.226934	-0.226934	-0.226934	-0.226934	-0.226934	0.0239414	0.0239414	0.0239414	-0.226934	-0.226934	-0.226934	-0.226934	-0.226934	-0.226934	-0.0640689	-0.0640689	-0.0640689	-0.226934	-0.226934	-0.226934	-0.226934	-0.226934	-0.226934	-0.18464	-0.0978271
	51	-0.226934	-0.226934	-0.226934	-0.226934	-0.226934	-0.226934	-0.226934	-0.226934	-0.226934	-0.226934	-0.226934	-0.226934	-0.226934	-0.226934	-0.226934	-0.226934	-0.226934	-0.226934	-0.0868182	0.306313	0.427218	0.287102	-0.106028	-0.226934	-0.226934	-0.0155858	-0.0127577	-0.0127577	-0.177563	-0.180391	0.110953	0.06441	0.06441	-0.226934	-0.226934	-0.226934	-0.226934	-0.19224	0.316913	0.316913	0.282218	-0.226934	-0.226934	0.0915841	0.0915841	0.0915841	-0.226934	-0.226934
	52	-0.226934	-0.226934	-0.226934	-0.226934	0.108695	0.144074	0.144074	-0.172895	-0.208274	-0.208274	1.04501	1.04501	1.04501	-0.226934	-0.226934	-0.226934	-0.226934	-0.226934	-0.226934	-0.226934	-0.226934	-0.182079	-0.182079	0.118185	0.0733294	0.18479	-0.115473	-0.115473	-0.226934	-0.226934	-0.208081	-0.208081	-0.208081	-0.226934	-0.226934	-0.226934	-0.226934	-0.226934	-0.226934	-0.226934	-0.226934	-0.226934	-0.226934	-0.226934	-0.226934	-0.226934	-0.226934	-0.226934
	53	-0.226934	-0.00392002	-0.00392002	-0.226934	-0.226934	-0.226934	-0.0699505	-0.0699505	-0.059067	-0.216051	-0.216051	-0.226934	-0.226934	-0.226934	-0.0669624	-0.0669624	-0.0669624	-0.226934	-0.226934	-0.226934	-0.226934	-0.226934	-0.226934	0.0227077	0.0227077	0.0227077	-0.226934	-0.226934	-0.226934	-0.226934	-0.226934	-0.226934	-0.226934	-0.226934	-0.226934	-0.226934	-0.226934	-0.226934	-0.10205	-0.10205	0.0719108	-0.0529732	0.281775	0.107814	0.107814	-0.226934	0.00662097	0.00662097
	54	-0.226934	-0.226934	-0.226934	-0.226934	-0.226934	-0.226934	-0.226934	-0.226934	-0.155308	-0.155308	-0.155308	-0.226934	-0.226934	-0.226934	-0.226934	-0.226934	-0.226934	-0.226781	-0.226781	-0.226781	-0.226934	-0.226934	-0.226934	-0.226934	-0.226934	-0.226934	-0.226934	-0.226934	-0.226934	-0.226934	-0.226934	-0.226934	-0.0719279	-0.0719279	0.176062	0.0210553	0.0210553	-0.226934	-0.226934	-0.226934	-0.226934	-0.226934	-0.226934	-0.226934	-0.226934	-0.226934	-0.226934	-0.226934
	55	-0.0125221	-0.155463	-0.226934	-0.226934	-0.226934	-0.226934	-0.226934	-0.170643	-0.170643	-0.170643	0.728347	0.855157	0.855157	-0.100124	-0.226934	-0.226934	-0.226934	-0.226934	-0.226934	-0.157839	-0.157839	-0.157839	-0.200617	-0.200617	-0.200617	-0.226934	-0.226934	-0.226934	-0.226934	-0.226934	-0.226934	-0.0111461	-0.0111461	-0.0111461	-0.226934	-0.226934	-0.226934	-0.226934	-0.165495	-0.165495	-0.165495	-0.226934	-0.226934	-0.226934	-0.226934	-0.226934	0.0925685	0.0925685
	56	-0.226934	-0.226934	-0.226934	-0.226934	-0.0730888	-0.00320033	-0.00320032	-0.117508	-0.187396	-0.187396	0.417781	0.417781	0.417781	-0.226934	-0.226934	-0.226934	-0.226934	-0.226934	-0.226934	-0.226934	-0.226934	-0.226934	-0.226934	-0.226934	-0.226934	-0.226934	-0.226934	-0.226934	-0.226934	-0.226934	-0.226934	-0.226934	-0.226934	-0.164505	-0.164505	-0.164505	-0.226934	-0.226934	-0.226934	-0.226934	-0.226934	-0.226934	0.13806	0.13806	0.13806	-0.226934	-0.226934	-0.226934
	57	-0.226934	-0.226934	-0.0778035	-0.0778035	-0.0778035	-0.226934	-0.226934	-0.226934	-0.226934	0.132074	2.167	2.167	1.80799	-0.226934	-0.226934	-0.226934	-0.226934	-0.226934	-0.226934	0.219093	0.219093	0.302685	0.78945	0.78945	0.705859	-0.133716	-0.133716	-0.133716	-0.226934	-0.226934	-0.226934	-0.226934	0.0917264	0.0917264	0.0917264	-0.226934	-0.226934	-0.226934	-0.226934	-0.226934	-0.226934	-0.226934	-0.226934	-0.226934	-0.226934	-0.226934	-0.226934	-0.226934
	58	-0.226934	-0.226934	-0.226934	-0.226934	-0.226934	-0.226934	-0.226934	0.0405594	0.0874616	0.507047	0.576995	0.530093	0.110507	-0.226934	-0.226934	-0.226934	-0.226934	-0.226934	-0.0700975	-0.0700975	-0.0700975	-0.226934	-0.226934	-0.226934	-0.226934	-0.226934	-0.226934	-0.226934	-0.152632	-0.152632	-0.152632	-0.226934	-0.226934	-0.226934	-0.226934	-0.226934	-0.226934	-0.0488533	-0.0488533	-0.0488533	-0.226934	-0.226934	-0.0267761	-0.0267761	-0.0267761	-0.226934	-0.113756	-0.113756
	59	-0.226934	1.46396	1.84982	0.158926	0.158926	-0.226934	-0.226934	-0.226934	-0.226934	-0.00953645	1.94125	2.00945	1.79205	-0.158733	-0.226934	-0.226934	-0.226934	-0.226934	-0.226934	-0.226934	-0.226934	-0.226934	-0.155969	-0.155969	-0.155969	-0.226934	-0.226934	-0.192609	0.133288	0.133288	0.0989635	-0.226934	-0.226934	-0.226934	-0.226934	-0.226934	-0.226934	-0.226934	-0.226934	-0.226934	-0.226934	-0.226934	-0.226934	-0.226934	0.038139	0.038139	0.038139	-0.226934
	60	-0.226934	-0.226934	-0.023892	0.362286	0.362286	0.159244	-0.226934	-0.127684	-0.127684	0.439708	0.340458	0.354692	-0.2127	-0.2127	-0.226934	-0.226934	-0.125821	-0.125821	0.777337	0.676224	0.676224	-0.226934	-0.226934	-0.226934	-0.226934	-0.226934	-0.226934	-0.226934	-0.226934	-0.226934	-0.226934	-0.202229	-0.202229	0.0822349	0.0575297	0.0575297	-0.226934	-0.226934	-0.226934	-0.226934	-0.226934	-0.226934	-0.226934	-0.226934	-0.226934	0.00115022	0.00115022	0.106862
	Mean neural activity	-0.167349	-0.128485	-0.118814	-0.153714	-0.154171	-0.150431	-0.129802	-0.105499	-0.073637	0.0273514	0.340927	0.393097	0.357585	0.0208116	-0.0853284	-0.142405	-0.153951	-0.0995907	-0.080824	0.0442962	0.114343	0.190817	0.150308	0.0634178	-0.0586668	-0.0936722	-0.10143	-0.0975183	-0.139226	-0.164024	-0.175784	-0.139779	-0.0981723	-0.0832248	-0.117062	-0.103651	-0.109178	-0.110595	-0.155107	-0.15588	-0.131058	-0.120918	-0.0995365	-0.100301	-0.101263	-0.09923	-0.11133	-0.131098
RSC cell 2
		Trial frame
	Trial num.	1	2	3	4	5	6	7	8	9	10	11	12	13	14	15	16	17	18	19	20	21	22	23	24	25	26	27	28	29	30	31	32	33	34	35	36	37	38	39	40	41	42	43	44	45	46	47	48
Left trial type	1	1.37594	0.292132	-0.249771	-0.249771	-0.249771	-0.249771	-0.249771	-0.249771	-0.249771	-0.102688	-0.102688	-0.102688	-0.249771	-0.249771	-0.0714634	-0.0714634	-0.0714634	-0.249771	-0.249771	-0.249771	-0.249771	-0.249771	-0.249771	-0.249771	-0.249771	-0.249771	-0.249771	-0.249771	-0.179726	-0.179727	-0.179727	-0.249771	-0.249771	-0.249771	-0.249771	-0.249771	-0.249771	-0.249771	-0.108658	-0.108658	-0.108658	-0.249771	0.4767	0.4767	0.4767	-0.249771	0.0225705	0.0225705
	2	-0.249771	-0.249771	-0.132964	0.10664	0.10664	-0.0101668	-0.249771	-0.249771	-0.216184	-0.216184	-0.216184	-0.249771	-0.201552	0.354534	0.649075	0.600856	0.0447701	-0.249771	-0.249771	-0.249771	-0.249771	-0.249771	-0.249771	-0.249771	-0.249771	-0.249771	-0.249771	-0.249771	-0.249771	0.725024	0.725024	0.725024	-0.249355	0.02837	0.02837	0.0365585	-0.241167	-0.241167	-0.249771	-0.249771	-0.249771	-0.249771	-0.249771	-0.249771	-0.249771	-0.249771	-0.249771	-0.249771
[truncated: 615 more rows]
[truncated: 27 more columns]

## Sheet: Figure 1e
Proportion of neurons exhibiting task epoch-specific selectivity of control mice
[truncated: 75 more rows]

[truncated: 59 more sheets: Figure 2b, Figure 2c, Figure 2d, Figure 2e, Figure 2f, Figure 3a, Figure 3b, Figure 3c, Figure 3d, Figure 3e, Figure 3f, Figure 3g, Figure 3h, Figure 3i, Figure 4a, Figure 4b, Figure 5d, Figure 5e, Figure 5f, Figure 5g …]
